# Supplementary material for: Does Glyphosate Affect the Human Microbiota?
Source: Life (Basel). 2022 May 9;12(5):707. doi: 10.3390/life12050707 (PMC9145961; doi:10.3390/life12050707)
Supplement: Supplementary file 1 [file life-12-00707-s001.zip]

Archive with 1 entries (1 files):
- life-1709526-supplementary.xlsx
