# Supplementary material for: Does Glyphosate Affect the Human Microbiota?
Source: Life (Basel). 2022 May 9;12(5):707. doi: 10.3390/life12050707 (PMC9145961; doi:10.3390/life12050707)
Supplement: Supplementary file 1 [file life-12-00707-s001.zip › life-1709526-supplementary.xlsx]

## Sheet: Table S1
	Table S1: Potential sensitivity of bacterial species from the human microbiome to glyphosate.
	Species	Source, specific	Source class	NCBI ID	EPSPS Class
	Neisseria mucosa ATCC 25996	pharynx	airways	gi|288575752|ref|ZP_06393938.1| 3phosphoshikimate 1carboxyvinyltransferase	ClassI
	Neisseria sicca ATCC 29256	pharyngeal mucosa	airways	gi|255065853|ref|ZP_05317708.1| 3phosphoshikimate 1carboxyvinyltransferase	N/A
	Streptococcus sanguinis ATCC 29667	Oral, Upper respiratory tract	airways	gi|422928388|ref|ZP_16961330.1| 3phosphoshikimate 1carboxyvinyltransferase	ClassII
	Neisseria cinerea ATCC 14685	nasopharynx	airways	gi|269213474|ref|ZP_06157994.1| 3phosphoshikimate 1carboxyvinyltransferase	N/A
	Neisseria flavescens NRL30031/H210	nasopharynx	airways	gi|225076518|ref|ZP_03719717.1| hypothetical protein NEIFLAOT_01566	ClassI
	Neisseria lactamica ATCC 23970	nasopharynx	airways	gi|269214669|ref|ZP_06158732.1| 3phosphoshikimate 1carboxyvinyltransferase	N/A
	Staphylococcus epidermidis NIHLM061	nare	airways	gi|420174764|ref|ZP_14681212.1| 3phosphoshikimate 1carboxyvinyltransferase	ClassII
	Staphylococcus epidermidis NIHLM087	nare	airways	gi|420167868|ref|ZP_14674520.1| 3phosphoshikimate 1carboxyvinyltransferase	ClassII
	Staphylococcus epidermidis NIHLM088	nare	airways	gi|420165470|ref|ZP_14672161.1| 3phosphoshikimate 1carboxyvinyltransferase	ClassII
	Streptococcus parasanguinis ATCC 903	Airways, Upper respiratory tract	airways	gi|322389303|ref|ZP_08062863.1| 3phosphoshikimate 1carboxyvinyltransferase	ClassII
	Kingella denitrificans ATCC 33394	Airways, Pharyngeal mucosa	airways	gi|325266494|ref|ZP_08133171.1| 3phosphoshikimate 1carboxyvinyltransferase	ClassI
	Acinetobacter haemolyticus ATCC 19194	Airways, nasal	airways	gi|294650141|ref|ZP_06727521.1| 3phosphoshikimate 1carboxyvinyltransferase	ClassII
	Actinobacillus ureae ATCC 25976	airways, nasal	airways	gi|322514467|ref|ZP_08067507.1| 3phosphoshikimate 1carboxyvinyltransferase	ClassI
	Kingella kingae ATCC 23330	Airways, Nasal	airways	gi|333375264|ref|ZP_08467083.1| 3phosphoshikimate 1carboxyvinyltransferase	ClassI
	Neisseria meningitidis ATCC 13091	Airways, nasal	airways	gi|304387184|ref|ZP_07369427.1| 3phosphoshikimate 1carboxyvinyltransferase	ClassI
	Staphylococcus aureus subsp. aureus ATCC 51811	airways, nasal	airways	gi|297207876|ref|ZP_06924309.1| 3phosphoshikimate 1carboxyvinyltransferase	ClassII
	Staphylococcus aureus subsp. aureus ATCC BAA39	airways, nasal	airways	gi|304380952|ref|ZP_07363611.1| 3phosphoshikimate 1carboxyvinyltransferase	ClassII
	Streptococcus pyogenes ATCC 10782	Airways, nasal	airways	gi|306827130|ref|ZP_07460422.1| 3phosphoshikimate 1carboxyvinyltransferase	ClassII
	Corynebacterium accolens ATCC 49726	airways	airways	gi|306835500|ref|ZP_07468515.1| 3phosphoshikimate 1carboxyvinyltransferase	ClassI
	Neisseria polysaccharea ATCC 43768	airways	airways	gi|297250356|ref|ZP_06933986.1| 3phosphoshikimate 1carboxyvinyltransferase	N/A
	Neisseria shayeganii 871	airways	airways	gi|349573564|ref|ZP_08885542.1| 3phosphoshikimate 1carboxyvinyltransferase	ClassI
	Streptococcus infantis ATCC 700779	airways	airways	gi|322387351|ref|ZP_08060961.1| 3phosphoshikimate 1carboxyvinyltransferase	ClassII
	Neisseria elongata subsp. glycolytica ATCC 29315	airway	airways	gi|294670873|ref|ZP_06735729.1| hypothetical protein NEIELOOT_02577	ClassI
	Streptococcus anginosus F0211	airway	airways	gi|315222545|ref|ZP_07864434.1| 3phosphoshikimate 1carboxyvinyltransferase	ClassII
	Enterococcus faecalis DAPTO 512	blood	blood	gi|312907539|ref|ZP_07766530.1| 3phosphoshikimate 1carboxyvinyltransferase	ClassII
	Enterococcus faecalis DAPTO 516	blood	blood	gi|312910157|ref|ZP_07769004.1| 3phosphoshikimate 1carboxyvinyltransferase	ClassII
	Enterococcus faecalis TX0012	blood	blood	gi|422728901|ref|ZP_16785307.1| 3phosphoshikimate 1carboxyvinyltransferase	ClassII
	Enterococcus faecalis TX0017	blood	blood	gi|422718925|ref|ZP_16775576.1| 3phosphoshikimate 1carboxyvinyltransferase	ClassII
	Enterococcus faecalis TX0027	blood	blood	gi|422708475|ref|ZP_16766003.1| 3phosphoshikimate 1carboxyvinyltransferase	ClassII
	Enterococcus faecalis TX0031	blood	blood	gi|422693019|ref|ZP_16751034.1| 3phosphoshikimate 1carboxyvinyltransferase	ClassII
	Enterococcus faecalis TX0043	blood	blood	gi|422706667|ref|ZP_16764365.1| 3phosphoshikimate 1carboxyvinyltransferase	ClassII
	Enterococcus faecalis TX0102	blood	blood	gi|312951499|ref|ZP_07770395.1| 3phosphoshikimate 1carboxyvinyltransferase	ClassII
	Enterococcus faecalis TX0109	blood	blood	gi|307289111|ref|ZP_07569067.1| 3phosphoshikimate 1carboxyvinyltransferase	ClassII
	Enterococcus faecalis TX0630	blood	blood	gi|422689362|ref|ZP_16747474.1| 3phosphoshikimate 1carboxyvinyltransferase	ClassII
	Enterococcus faecalis TX0645	blood	blood	gi|422733575|ref|ZP_16789877.1| 3phosphoshikimate 1carboxyvinyltransferase	ClassII
	Enterococcus faecalis TX0860	blood	blood	gi|307278069|ref|ZP_07559153.1| 3phosphoshikimate 1carboxyvinyltransferase	ClassII
	Enterococcus faecalis TX2141	blood	blood	gi|422739672|ref|ZP_16794845.1| 3phosphoshikimate 1carboxyvinyltransferase	ClassII
	Enterococcus faecium TX0082	blood	blood	gi|314948892|ref|ZP_07852261.1| 3phosphoshikimate 1carboxyvinyltransferase	ClassII
	Enterococcus faecium TX0133A	blood	blood	gi|314950990|ref|ZP_07854057.1| 3phosphoshikimate 1carboxyvinyltransferase	ClassII
	Enterococcus faecium TX0133a01	blood	blood	gi|314996438|ref|ZP_07861481.1| 3phosphoshikimate 1carboxyvinyltransferase	ClassII
	Enterococcus faecium TX0133a04	blood	blood	gi|314937809|ref|ZP_07845126.1| 3phosphoshikimate 1carboxyvinyltransferase	ClassII
	Enterococcus faecium TX0133B	blood	blood	gi|314992991|ref|ZP_07858387.1| 3phosphoshikimate 1carboxyvinyltransferase	ClassII
	Enterococcus faecium TX0133C	blood	blood	gi|314941645|ref|ZP_07848525.1| 3phosphoshikimate 1carboxyvinyltransferase	ClassII
	Psychrobacter sp. 1501(2011)	blood	blood	gi|333367392|ref|ZP_08459660.1| 3phosphoshikimate 1carboxyvinyltransferase	ClassII
	Sporosarcina newyorkensis 2681	blood	blood	gi|340354801|ref|ZP_08677499.1| 3phosphoshikimate 1carboxyvinyltransferase	ClassII
	Staphylococcus epidermidis NIH04008	blood	blood	gi|420220822|ref|ZP_14725779.1| 3phosphoshikimate 1carboxyvinyltransferase	ClassII
	Staphylococcus epidermidis NIH05001	blood	blood	gi|420215929|ref|ZP_14721154.1| 3phosphoshikimate 1carboxyvinyltransferase	ClassII
	Staphylococcus epidermidis NIH05005	blood	blood	gi|420213932|ref|ZP_14719212.1| 3phosphoshikimate 1carboxyvinyltransferase	ClassII
	Streptococcus sanguinis SK1056	blood	blood	gi|422876108|ref|ZP_16922578.1| 3phosphoshikimate 1carboxyvinyltransferase	ClassII
	Streptococcus sanguinis SK1057	blood	blood	gi|422858133|ref|ZP_16904783.1| 3phosphoshikimate 1carboxyvinyltransferase	ClassII
	Streptococcus sanguinis SK1058	blood	blood	gi|422865211|ref|ZP_16911836.1| 3phosphoshikimate 1carboxyvinyltransferase	ClassII
	Streptococcus sanguinis SK1059	blood	blood	gi|422878538|ref|ZP_16925004.1| 3phosphoshikimate 1carboxyvinyltransferase	ClassII
	Streptococcus sanguinis SK1087	blood	blood	gi|422870636|ref|ZP_16917129.1| 3phosphoshikimate 1carboxyvinyltransferase	ClassII
	Streptococcus sanguinis SK405	blood	blood	gi|422823299|ref|ZP_16871487.1| 3phosphoshikimate 1carboxyvinyltransferase	ClassII
	Streptococcus sanguinis SK408	blood	blood	gi|422862224|ref|ZP_16908856.1| 3phosphoshikimate 1carboxyvinyltransferase	ClassII
	Streptococcus sanguinis SK678	blood	blood	gi|422826610|ref|ZP_16874789.1| 3phosphoshikimate 1carboxyvinyltransferase	ClassII
	Streptococcus sanguinis VMC66	blood	blood	gi|323351302|ref|ZP_08086958.1| 3phosphoshikimate 1carboxyvinyltransferase	ClassII
	Clostridium celatum DSM 1785	stool, GI tract	feces	gi|429765911|ref|ZP_19298189.1| 3phosphoshikimate 1carboxyvinyltransferase	ClassI
	Anaerostipes hadrus DSM 3319	stool, gastrointestinal tract	feces	gi|429761430|ref|ZP_19293856.1| 3phosphoshikimate 1carboxyvinyltransferase	ClassII
	Alistipes putredinis DSM 17216	feces, adult	feces	gi|167751822|ref|ZP_02423949.1| hypothetical protein ALIPUT_00064	ClassIII
	Anaerofustis stercorihominis DSM 17244	feces	feces	gi|169334445|ref|ZP_02861638.1| hypothetical protein ANASTE_00845	ClassI
	Bacteroides cellulosilyticus DSM 14838	feces	feces	gi|224538031|ref|ZP_03678570.1| hypothetical protein BACCELL_02920	ClassI
	Bacteroides coprocola DSM 17136	feces	feces	gi|189461934|ref|ZP_03010719.1| hypothetical protein BACCOP_02601	N/A
	Bacteroides coprophilus DSM 18228	feces	feces	gi|224025736|ref|ZP_03644102.1| hypothetical protein BACCOPRO_02477	ClassI
	Bacteroides dorei DSM 17855	feces	feces	gi|212693665|ref|ZP_03301793.1| hypothetical protein BACDOR_03185	ClassI
	Bacteroides eggerthii DSM 20697	feces	feces	gi|218129205|ref|ZP_03458009.1| hypothetical protein BACEGG_00780	ClassI
	Bacteroides finegoldii DSM 17565	feces	feces	gi|255693680|ref|ZP_05417355.1| 3phosphoshikimate 1carboxyvinyltransferase	ClassI
	Bacteroides intestinalis DSM 17393	feces	feces	gi|189468197|ref|ZP_03016982.1| hypothetical protein BACINT_04593	ClassI
	Bacteroides plebeius DSM 17135	feces	feces	gi|198274383|ref|ZP_03206915.1| hypothetical protein BACPLE_00528	ClassI
	Bacteroides stercoris ATCC 43183	feces	feces	gi|167765006|ref|ZP_02437127.1| hypothetical protein BACSTE_03400	ClassI
	Bifidobacterium angulatum DSM 20098 = JCM 7096	feces	feces	gi|229817838|ref|ZP_04448120.1| hypothetical protein BIFANG_03122	ClassI
	Bifidobacterium breve DSM 20213 = JCM 1192	feces	feces	gi|291456514|ref|ZP_06595904.1| 3phosphoshikimate 1carboxyvinyltransferase	ClassI
	Bifidobacterium catenulatum DSM 16992 = JCM 1194	feces	feces	gi|212716086|ref|ZP_03324214.1| hypothetical protein BIFCAT_00999	ClassI
	Bifidobacterium dentium ATCC 27678	feces	feces	gi|171743092|ref|ZP_02918899.1| hypothetical protein BIFDEN_02218	ClassI
	Bifidobacterium gallicum DSM 20093	feces	feces	gi|261337299|ref|ZP_05965183.1| 3phosphoshikimate 1carboxyvinyltransferase	ClassI
	Bifidobacterium pseudocatenulatum DSM 20438 = JCM 1200	feces	feces	gi|225351890|ref|ZP_03742913.1| hypothetical protein BIFPSEUDO_03494	ClassI
	Bilophila sp. 4_1_30	feces	feces	gi|345888055|ref|ZP_08839179.1| 3phosphoshikimate 1carboxyvinyltransferase	ClassI
	Blautia hansenii DSM 20583	feces	feces	gi|260587876|ref|ZP_05853789.1| 3phosphoshikimate 1carboxyvinyltransferase	ClassII
	Butyrivibrio crossotus DSM 2876	feces	feces	gi|260437567|ref|ZP_05791383.1| 3phosphoshikimate 1carboxyvinyltransferase	N/A
	Citrobacter youngae ATCC 29220	feces	feces	gi|283833801|ref|ZP_06353542.1| 3phosphoshikimate 1carboxyvinyltransferase	ClassI
	Clostridium asparagiforme DSM 15981	feces	feces	gi|225412453|ref|ZP_03761642.1| hypothetical protein CLOSTASPAR_05676	ClassII
	Clostridium bartlettii DSM 16795	feces	feces	gi|164686404|ref|ZP_02210434.1| hypothetical protein CLOBAR_02842	ClassII
	Clostridium hathewayi DSM 13479	feces	feces	gi|266623627|ref|ZP_06116562.1| 3phosphoshikimate 1carboxyvinyltransferase	ClassII
	Clostridium hiranonis DSM 13275	feces	feces	gi|210623047|ref|ZP_03293534.1| hypothetical protein CLOHIR_01484	ClassI
	Clostridium hylemonae DSM 15053	feces	feces	gi|225568908|ref|ZP_03777933.1| hypothetical protein CLOHYLEM_04987	ClassII
	Clostridium ramosum DSM 1402	feces	feces	gi|167756659|ref|ZP_02428786.1| hypothetical protein CLORAM_02197	ClassI
	Clostridium sporogenes ATCC 15579	feces	feces	gi|187779875|ref|ZP_02996348.1| hypothetical protein CLOSPO_03471	ClassII
	Collinsella intestinalis DSM 13280	feces	feces	gi|229815249|ref|ZP_04445584.1| hypothetical protein COLINT_02294	ClassI
	Coprococcus comes ATCC 27758	feces	feces	gi|226323590|ref|ZP_03799108.1| hypothetical protein COPCOM_01365	ClassII
	Corynebacterium ammoniagenes DSM 20306	feces	feces	gi|296118814|ref|ZP_06837390.1| 3phosphoshikimate 1carboxyvinyltransferase	ClassI
	Dialister succinatiphilus YIT 11850	feces	feces	gi|373454933|ref|ZP_09546793.1| 3phosphoshikimate 1carboxyvinyltransferase	ClassI
	Edwardsiella tarda ATCC 23685	feces	feces	gi|294636914|ref|ZP_06715241.1| 3phosphoshikimate 1carboxyvinyltransferase	ClassI
	Enterobacter cancerogenus ATCC 35316	feces	feces	gi|261339243|ref|ZP_05967101.1| hypothetical protein ENTCAN_05479	ClassI
	Enterococcus faecalis R712	feces	feces	gi|293382990|ref|ZP_06628908.1| 3phosphoshikimate 1carboxyvinyltransferase	ClassII
	Enterococcus faecalis S613	feces	feces	gi|293389521|ref|ZP_06633978.1| 3phosphoshikimate 1carboxyvinyltransferase	ClassII
	Lachnospiraceae bacterium 2_1_58FAA	feces	feces	gi|336432058|ref|ZP_08611898.1| 3phosphoshikimate 1carboxyvinyltransferase	ClassII
	Methanobrevibacter smithii DSM 2374	feces	feces	gi|261350965|ref|ZP_05976382.1| 3phosphoshikimate 1carboxyvinyltransferase	ClassI
	Methanobrevibacter smithii DSM 2375	feces	feces	gi|222444487|ref|ZP_03607002.1| hypothetical protein METSMIALI_00098	ClassI
	Mitsuokella multacida DSM 20544	feces	feces	gi|255657974|ref|ZP_05403383.1| 3phosphoshikimate 1carboxyvinyltransferase	ClassII
	Parabacteroides johnsonii DSM 18315	feces	feces	gi|218258398|ref|ZP_03474784.1| hypothetical protein PRABACTJOHN_00439	ClassI
	Prevotella copri DSM 18205	feces	feces	gi|281422468|ref|ZP_06253467.1| 3phosphoshikimate 1carboxyvinyltransferase	ClassI
	Providencia alcalifaciens DSM 30120	feces	feces	gi|212709790|ref|ZP_03317918.1| hypothetical protein PROVALCAL_00838	ClassI
	Providencia rettgeri DSM 1131	feces	feces	gi|291326413|ref|ZP_06573944.1| 3phosphoshikimate 1carboxyvinyltransferase	N/A
	Providencia rustigianii DSM 4541	feces	feces	gi|261344292|ref|ZP_05971936.1| 3phosphoshikimate 1carboxyvinyltransferase	ClassI
	Providencia stuartii ATCC 25827	feces	feces	gi|183598360|ref|ZP_02959853.1| hypothetical protein PROSTU_01752	ClassI
	Roseburia intestinalis L182	feces	feces	gi|240145019|ref|ZP_04743620.1| 3phosphoshikimate 1carboxyvinyltransferase	N/A
	Roseburia inulinivorans DSM 16841	feces	feces	gi|225377176|ref|ZP_03754397.1| hypothetical protein ROSEINA2194_02822	N/A
	Ruminococcus lactaris ATCC 29176	feces	feces	gi|197302129|ref|ZP_03167189.1| hypothetical protein RUMLAC_00856	ClassII
	Streptococcus infantarius subsp. infantarius ATCC BAA102	feces	feces	gi|171779973|ref|ZP_02920877.1| hypothetical protein STRINF_01760	ClassII
	Actinomyces odontolyticus ATCC 17982	gut	gastrointestinal tract	gi|154509483|ref|ZP_02045125.1| hypothetical protein ACTODO_02015	ClassI
	Anaerostipes caccae DSM 14662	gut	gastrointestinal tract	gi|167748737|ref|ZP_02420864.1| hypothetical protein ANACAC_03511	ClassII
	Bacteroides clarus YIT 12056	gut	gastrointestinal tract	gi|329957527|ref|ZP_08298002.1| putative 3phosphoshikimate 1carboxyvinyltransferase	ClassI
	Bacteroides fluxus YIT 12057	gut	gastrointestinal tract	gi|329961875|ref|ZP_08299889.1| putative 3phosphoshikimate 1carboxyvinyltransferase	N/A
	Bacteroides ovatus ATCC 8483	gut	gastrointestinal tract	gi|160885159|ref|ZP_02066162.1| hypothetical protein BACOVA_03157	ClassI
	Bifidobacterium adolescentis L232	gut	gastrointestinal tract	gi|154487479|ref|ZP_02028886.1| hypothetical protein BIFADO_01332	ClassI
	Cardiobacterium valvarum F0432	gut	gastrointestinal tract	gi|365919804|ref|ZP_09444168.1| 3phosphoshikimate 1carboxyvinyltransferase	ClassII
	Catenibacterium mitsuokai DSM 15897	gut	gastrointestinal tract	gi|224541506|ref|ZP_03682045.1| hypothetical protein CATMIT_00676	ClassI
	Clostridium bolteae ATCC BAA613	gut	gastrointestinal tract	gi|160937073|ref|ZP_02084436.1| hypothetical protein CLOBOL_01962	ClassII
	Clostridium difficile 002P502011	gut	gastrointestinal tract	gi|423082578|ref|ZP_17071167.1| 3phosphoshikimate 1carboxyvinyltransferase	ClassI
	Clostridium difficile 050P502011	gut	gastrointestinal tract	gi|423087127|ref|ZP_17075517.1| 3phosphoshikimate 1carboxyvinyltransferase	ClassI
	Clostridium difficile 701002010	gut	gastrointestinal tract	gi|423091452|ref|ZP_17079573.1| 3phosphoshikimate 1carboxyvinyltransferase	ClassI
	Clostridium scindens ATCC 35704	gut	gastrointestinal tract	gi|167761232|ref|ZP_02433359.1| hypothetical protein CLOSCI_03637	ClassII
	Clostridium sp. L250	gut	gastrointestinal tract	gi|160893035|ref|ZP_02073823.1| hypothetical protein CLOL250_00573	N/A
	Coprococcus eutactus ATCC 27759	gut	gastrointestinal tract	gi|163816620|ref|ZP_02207983.1| hypothetical protein COPEUT_02810	ClassII
	Desulfitobacterium hafniense DP7	gut	gastrointestinal tract	gi|423073641|ref|ZP_17062380.1| 3phosphoshikimate 1carboxyvinyltransferase	ClassII
	Desulfovibrio piger ATCC 29098	gut	gastrointestinal tract	gi|212704245|ref|ZP_03312373.1| hypothetical protein DESPIG_02300	ClassI
	Dorea formicigenerans ATCC 27755	gut	gastrointestinal tract	gi|166032578|ref|ZP_02235407.1| hypothetical protein DORFOR_02293	ClassII
	Dorea longicatena DSM 13814	gut	gastrointestinal tract	gi|153854600|ref|ZP_01995870.1| hypothetical protein DORLON_01865, partial	N/A
	Enterococcus faecalis TX1467	gut	gastrointestinal tract	gi|422869359|ref|ZP_16915879.1| 3phosphoshikimate 1carboxyvinyltransferase	ClassII
	Escherichia coli MS 1071	gut	gastrointestinal tract	gi|300816989|ref|ZP_07097208.1| 3phosphoshikimate 1carboxyvinyltransferase	ClassI
	Escherichia coli MS 1103	gut	gastrointestinal tract	gi|422358664|ref|ZP_16439315.1| 3phosphoshikimate 1carboxyvinyltransferase	ClassI
	Escherichia coli MS 1151	gut	gastrointestinal tract	gi|300921056|ref|ZP_07137442.1| 3phosphoshikimate 1carboxyvinyltransferase	ClassI
	Escherichia coli MS 1161	gut	gastrointestinal tract	gi|300949731|ref|ZP_07163709.1| 3phosphoshikimate 1carboxyvinyltransferase	ClassI
	Escherichia coli MS 1173	gut	gastrointestinal tract	gi|422352953|ref|ZP_16433721.1| 3phosphoshikimate 1carboxyvinyltransferase	ClassI
	Escherichia coli MS 1197	gut	gastrointestinal tract	gi|300823647|ref|ZP_07103774.1| 3phosphoshikimate 1carboxyvinyltransferase	ClassI
	Escherichia coli MS 1241	gut	gastrointestinal tract	gi|301302485|ref|ZP_07208616.1| 3phosphoshikimate 1carboxyvinyltransferase	ClassI
	Escherichia coli MS 1457	gut	gastrointestinal tract	gi|309795109|ref|ZP_07689529.1| 3phosphoshikimate 1carboxyvinyltransferase	ClassI
	Escherichia coli MS 1461	gut	gastrointestinal tract	gi|301643427|ref|ZP_07243475.1| 3phosphoshikimate 1carboxyvinyltransferase	ClassI
	Escherichia coli MS 1531	gut	gastrointestinal tract	gi|422366081|ref|ZP_16446556.1| 3phosphoshikimate 1carboxyvinyltransferase	ClassI
	Escherichia coli MS 1751	gut	gastrointestinal tract	gi|300955445|ref|ZP_07167819.1| 3phosphoshikimate 1carboxyvinyltransferase	ClassI
	Escherichia coli MS 1821	gut	gastrointestinal tract	gi|300925415|ref|ZP_07141300.1| 3phosphoshikimate 1carboxyvinyltransferase	ClassI
	Escherichia coli MS 1851	gut	gastrointestinal tract	gi|301047834|ref|ZP_07194885.1| 3phosphoshikimate 1carboxyvinyltransferase	ClassI
	Escherichia coli MS 1871	gut	gastrointestinal tract	gi|300929602|ref|ZP_07145064.1| 3phosphoshikimate 1carboxyvinyltransferase	ClassI
	Escherichia coli MS 1961	gut	gastrointestinal tract	gi|301024427|ref|ZP_07188111.1| 3phosphoshikimate 1carboxyvinyltransferase	ClassI
	Escherichia coli MS 1981	gut	gastrointestinal tract	gi|300901663|ref|ZP_07119723.1| 3phosphoshikimate 1carboxyvinyltransferase	ClassI
	Escherichia coli MS 2001	gut	gastrointestinal tract	gi|300983143|ref|ZP_07176457.1| 3phosphoshikimate 1carboxyvinyltransferase	ClassI
	Escherichia coli MS 211	gut	gastrointestinal tract	gi|300937591|ref|ZP_07152402.1| 3phosphoshikimate 1carboxyvinyltransferase	ClassI
	Escherichia coli MS 451	gut	gastrointestinal tract	gi|300978468|ref|ZP_07174283.1| 3phosphoshikimate 1carboxyvinyltransferase	ClassI
	Escherichia coli MS 572	gut	gastrointestinal tract	gi|422378906|ref|ZP_16459109.1| 3phosphoshikimate 1carboxyvinyltransferase	ClassI
	Escherichia coli MS 601	gut	gastrointestinal tract	gi|422375723|ref|ZP_16455986.1| 3phosphoshikimate 1carboxyvinyltransferase	ClassI
	Escherichia coli MS 691	gut	gastrointestinal tract	gi|301023010|ref|ZP_07186821.1| 3phosphoshikimate 1carboxyvinyltransferase	ClassI
	Escherichia coli MS 781	gut	gastrointestinal tract	gi|301325766|ref|ZP_07219216.1| 3phosphoshikimate 1carboxyvinyltransferase	ClassI
	Escherichia coli MS 7910	gut	gastrointestinal tract	gi|415875816|ref|ZP_11542466.1| 3phosphoshikimate 1carboxyvinyltransferase	ClassI
	Escherichia coli MS 841	gut	gastrointestinal tract	gi|300902934|ref|ZP_07120879.1| 3phosphoshikimate 1carboxyvinyltransferase	ClassI
	Escherichia coli MS 851	gut	gastrointestinal tract	gi|415860918|ref|ZP_11534633.1| 3phosphoshikimate 1carboxyvinyltransferase	ClassI
	Eubacterium hallii DSM 3353	gut	gastrointestinal tract	gi|225028817|ref|ZP_03718009.1| hypothetical protein EUBHAL_03103	ClassII
	Faecalibacterium prausnitzii M21/2	gut	gastrointestinal tract	gi|160942775|ref|ZP_02090016.1| hypothetical protein FAEPRAM212_00252	ClassI
	Flavonifractor plautii ATCC 29863	gut	gastrointestinal tract	gi|365845098|ref|ZP_09385895.1| 3phosphoshikimate 1carboxyvinyltransferase	ClassI
	Hafnia alvei ATCC 51873	gut	gastrointestinal tract	gi|365837824|ref|ZP_09379181.1| 3phosphoshikimate 1carboxyvinyltransferase	ClassI
	Klebsiella sp. MS 923	gut	gastrointestinal tract	gi|330014032|ref|ZP_08307848.1| 3phosphoshikimate 1carboxyvinyltransferase	ClassI
	Lactobacillus parafarraginis F0439	gut	gastrointestinal tract	gi|365851585|ref|ZP_09392015.1| 3phosphoshikimate 1carboxyvinyltransferase	ClassII
	Listeria innocua ATCC 33091	gut	gastrointestinal tract	gi|423098829|ref|ZP_17086537.1| 3phosphoshikimate 1carboxyvinyltransferase	ClassII
	Parabacteroides merdae ATCC 43184	gut	gastrointestinal tract	gi|154489950|ref|ZP_02030211.1| hypothetical protein PARMER_00179	ClassI
	Paraprevotella clara YIT 11840	gut	gastrointestinal tract	gi|357046960|ref|ZP_09108574.1| putative 3phosphoshikimate 1carboxyvinyltransferase	ClassI
	Paraprevotella xylaniphila YIT 11841	gut	gastrointestinal tract	gi|330998204|ref|ZP_08322030.1| putative 3phosphoshikimate 1carboxyvinyltransferase	ClassI
	Parasutterella excrementihominis YIT 11859	gut	gastrointestinal tract	gi|330998918|ref|ZP_08322645.1| 3phosphoshikimate 1carboxyvinyltransferase	ClassI
	Phascolarctobacterium succinatutens YIT 12067	gut	gastrointestinal tract	gi|323140592|ref|ZP_08075517.1| 3phosphoshikimate 1carboxyvinyltransferase	ClassI
	Prevotella stercorea DSM 18206	gut	gastrointestinal tract	gi|359406726|ref|ZP_09199390.1| putative 3phosphoshikimate 1carboxyvinyltransferase	ClassI
	Ruminococcus gnavus ATCC 29149	gut	gastrointestinal tract	gi|154505759|ref|ZP_02042497.1| hypothetical protein RUMGNA_03299	ClassII
	Yokenella regensburgei ATCC 43003	gut	gastrointestinal tract	gi|365848845|ref|ZP_09389316.1| 3phosphoshikimate 1carboxyvinyltransferase	ClassI
	Prevotella salivae DSM 15606	Gastrointestinal tract, Foregut	gastrointestinal tract	gi|317503866|ref|ZP_07961875.1| 3phosphoshikimate 1carboxyvinyltransferase	ClassI
	Arcobacter butzleri JV22	gastrointestinal tract	gastrointestinal tract	gi|315636542|ref|ZP_07891778.1| 3phosphoshikimate 1carboxyvinyltransferase	ClassII
	Bacteroides sp. 1_1_30	gastrointestinal tract	gastrointestinal tract	gi|336402904|ref|ZP_08583627.1| 3phosphoshikimate 1carboxyvinyltransferase	ClassI
	Bacteroides sp. 2_1_56FAA	gastrointestinal tract	gastrointestinal tract	gi|336408251|ref|ZP_08588745.1| 3phosphoshikimate 1carboxyvinyltransferase	ClassI
	Bacteroides sp. 4_3_47FAA	gastrointestinal tract	gastrointestinal tract	gi|345519700|ref|ZP_08799114.1| 3phosphoshikimate 1carboxyvinyltransferase	ClassI
	Bacteroides sp. D1	gastrointestinal tract	gastrointestinal tract	gi|345507787|ref|ZP_08787433.1| 3phosphoshikimate 1carboxyvinyltransferase	ClassI
	Campylobacter upsaliensis JV21	gastrointestinal tract	gastrointestinal tract	gi|315638683|ref|ZP_07893857.1| 3phosphoshikimate 1carboxyvinyltransferase	ClassII
	Clostridium difficile NAP07	gastrointestinal tract	gastrointestinal tract	gi|296879128|ref|ZP_06903123.1| 3phosphoshikimate 1carboxyvinyltransferase	ClassI
	Enterococcus faecalis TX1302	gastrointestinal tract	gastrointestinal tract	gi|422704479|ref|ZP_16762289.1| 3phosphoshikimate 1carboxyvinyltransferase	ClassII
	Enterococcus faecalis TX1322	gastrointestinal tract	gastrointestinal tract	gi|229545818|ref|ZP_04434543.1| 3phosphoshikimate 1carboxyvinyltransferase	ClassII
	Enterococcus faecalis TX1341	gastrointestinal tract	gastrointestinal tract	gi|422734308|ref|ZP_16790602.1| 3phosphoshikimate 1carboxyvinyltransferase	ClassII
	Enterococcus faecalis TX1346	gastrointestinal tract	gastrointestinal tract	gi|422699218|ref|ZP_16757091.1| 3phosphoshikimate 1carboxyvinyltransferase	ClassII
	Enterococcus faecalis TX2134	gastrointestinal tract	gastrointestinal tract	gi|307274956|ref|ZP_07556119.1| 3phosphoshikimate 1carboxyvinyltransferase	ClassII
	Enterococcus faecalis TX2137	gastrointestinal tract	gastrointestinal tract	gi|422722516|ref|ZP_16779066.1| 3phosphoshikimate 1carboxyvinyltransferase	ClassII
	Enterococcus faecalis TX4244	gastrointestinal tract	gastrointestinal tract	gi|422694987|ref|ZP_16752975.1| 3phosphoshikimate 1carboxyvinyltransferase	ClassII
	Faecalibacterium cf. prausnitzii KLE1255	gastrointestinal tract	gastrointestinal tract	gi|313114635|ref|ZP_07800142.1| 3phosphoshikimate 1carboxyvinyltransferase	ClassI
	Campylobacter coli JV20	gastrointestinal	gastrointestinal tract	gi|305432047|ref|ZP_07401214.1| 3phosphoshikimate 1carboxyvinyltransferase	ClassII
	Clostridium difficile NAP08	gastrointestinal	gastrointestinal tract	gi|296450869|ref|ZP_06892619.1| 3phosphoshikimate 1carboxyvinyltransferase	ClassI
	Escherichia sp. 4_1_40B	gastrointestinal	gastrointestinal tract	gi|386280024|ref|ZP_10057694.1| 3phosphoshikimate 1carboxyvinyltransferase	ClassI
	Lactobacillus plantarum subsp. plantarum ATCC 14917	gastrointestinal	gastrointestinal tract	gi|300768179|ref|ZP_07078084.1| 3phosphoshikimate 1carboxyvinyltransferase	ClassII
	Lactobacillus ruminis ATCC 25644	gastrointestinal	gastrointestinal tract	gi|323340895|ref|ZP_08081145.1| 3phosphoshikimate 1carboxyvinyltransferase	ClassII
	Listeria grayi DSM 20601	gastrointestinal	gastrointestinal tract	gi|299821646|ref|ZP_07053534.1| 3phosphoshikimate 1carboxyvinyltransferase	ClassII
	Neisseria macacae ATCC 33926	gastrointestinal	gastrointestinal tract	gi|340362588|ref|ZP_08684963.1| 3phosphoshikimate 1carboxyvinyltransferase	ClassI
	Pseudomonas sp. 2_1_26	gastrointestinal	gastrointestinal tract	gi|355641005|ref|ZP_09051992.1| hypothetical protein HMPREF1030_01078	ClassII
	Streptococcus equinus ATCC 9812	gastrointestinal	gastrointestinal tract	gi|320547088|ref|ZP_08041384.1| 3phosphoshikimate 1carboxyvinyltransferase	ClassII
	Subdoligranulum sp. 4_3_54A2FAA	gastrointestinal	gastrointestinal tract	gi|365131764|ref|ZP_09341929.1| 3phosphoshikimate 1carboxyvinyltransferase	ClassI
	Tannerella sp. 6_1_58FAA_CT1	gastrointestinal	gastrointestinal tract	gi|365121867|ref|ZP_09338779.1| 3phosphoshikimate 1carboxyvinyltransferase	ClassI
	Aerococcus viridans ATCC 11563	urogenital tract, vaginal	genitalia	gi|295398594|ref|ZP_06808626.1| 3phosphoshikimate 1carboxyvinyltransferase	ClassII
	Bifidobacterium dentium ATCC 27679	Urogenital tract, vaginal	genitalia	gi|306822904|ref|ZP_07456280.1| 3phosphoshikimate 1carboxyvinyltransferase	ClassI
	Finegoldia magna ATCC 53516	Urogenital tract, Vaginal	genitalia	gi|297587325|ref|ZP_06945970.1| 3phosphoshikimate 1carboxyvinyltransferase	ClassI
	Fusobacterium nucleatum subsp. animalis ATCC 51191	urogenital tract, vaginal	genitalia	gi|422939952|ref|ZP_16967316.1| 3phosphoshikimate 1carboxyvinyltransferase	ClassI
	Fusobacterium nucleatum subsp. nucleatum ATCC 23726	urogenital tract, vaginal	genitalia	gi|296328904|ref|ZP_06871415.1| 3phosphoshikimate 1carboxyvinyltransferase	N/A
	Mobiluncus curtisii ATCC 51333	Urogenital tract, vaginal	genitalia	gi|315655926|ref|ZP_07908824.1| 3phosphoshikimate 1carboxyvinyltransferase	ClassI
	Mobiluncus curtisii subsp. curtisii ATCC 35241	Urogenital tract, vaginal	genitalia	gi|304391077|ref|ZP_07373029.1| 3phosphoshikimate 1carboxyvinyltransferase	ClassI
	Mobiluncus curtisii subsp. holmesii ATCC 35242	Urogenital tract, vaginal	genitalia	gi|315656147|ref|ZP_07909038.1| 3phosphoshikimate 1carboxyvinyltransferase	ClassI
	Mycobacterium parascrofulaceum ATCC BAA614	Urogenital tract, vaginal	genitalia	gi|296168994|ref|ZP_06850660.1| 3phosphoshikimate 1carboxyvinyltransferase	ClassI
	Roseomonas cervicalis ATCC 49957	urogenital tract, vaginal	genitalia	gi|296533543|ref|ZP_06896114.1| 3phosphoshikimate 1carboxyvinyltransferase	ClassII
	Streptococcus bovis ATCC 700338	Urogenital tract, vaginal	genitalia	gi|306833844|ref|ZP_07466969.1| 3phosphoshikimate 1carboxyvinyltransferase	ClassII
	Chryseobacterium gleum ATCC 35910	urogenital tract	genitalia	gi|300775836|ref|ZP_07085696.1| 3phosphoshikimate 1carboxyvinyltransferase	ClassI
	Corynebacterium genitalium ATCC 33030	urogenital tract	genitalia	gi|300779603|ref|ZP_07089459.1| 3phosphoshikimate 1carboxyvinyltransferase	ClassI
	Corynebacterium pseudogenitalium ATCC 33035	urogenital tract	genitalia	gi|311739811|ref|ZP_07713645.1| 3phosphoshikimate 1carboxyvinyltransferase	ClassI
	Enterococcus faecalis TX0312	Urogenital Tract	genitalia	gi|422727053|ref|ZP_16783496.1| 3phosphoshikimate 1carboxyvinyltransferase	ClassII
	Enterococcus faecalis TX0635	Urogenital Tract	genitalia	gi|312903313|ref|ZP_07762493.1| 3phosphoshikimate 1carboxyvinyltransferase	ClassII
	Enterococcus faecalis TX0855	Urogenital Tract	genitalia	gi|307273220|ref|ZP_07554466.1| 3phosphoshikimate 1carboxyvinyltransferase	ClassII
	Sphingobacterium spiritivorum ATCC 33861	urogenital tract	genitalia	gi|300772634|ref|ZP_07082504.1| 3phosphoshikimate 1carboxyvinyltransferase	ClassI
	Staphylococcus aureus subsp. aureus MN8	tampon, urogenical tract	genitalia	gi|297591056|ref|ZP_06949694.1| 3phosphoshikimate 1carboxyvinyltransferase	ClassII
	Fusobacterium nucleatum subsp. animalis F0419	periodontal infection	oral cavity	gi|423136692|ref|ZP_17124335.1| 3phosphoshikimate 1carboxyvinyltransferase	ClassI
	Centipeda periodontii DSM 2778	oral, periodontal	oral cavity	gi|334128127|ref|ZP_08502026.1| 3phosphoshikimate 1carboxyvinyltransferase	ClassII
	Lautropia mirabilis ATCC 51599	Oral, Gingival crevices	oral cavity	gi|319943159|ref|ZP_08017442.1| 3phosphoshikimate 1carboxyvinyltransferase	ClassII
	Prevotella buccae ATCC 33574	Oral, Gingival crevices	oral cavity	gi|315606336|ref|ZP_07881352.1| 3phosphoshikimate 1carboxyvinyltransferase	ClassI
	Bacillus sp. 2_A_57_CT2	oral swab from a patient with Crohn's disease	oral cavity	gi|319651340|ref|ZP_08005469.1| 3phosphoshikimate 1carboxyvinyltransferase	ClassII
	Bacillus sp. BT1B_CT2	oral swab from a patient with Crohn's disease	oral cavity	gi|319645274|ref|ZP_07999507.1| 3phosphoshikimate 1carboxyvinyltransferase	ClassII
	Selenomonas sputigena ATCC 35185	oral cavity, gingival sulcus	oral cavity	gi|260887144|ref|ZP_05898407.1| 3phosphoshikimate 1carboxyvinyltransferase	ClassII
	Actinomyces odontolyticus F0309	oral cavity	oral cavity	gi|293189455|ref|ZP_06608175.1| 3phosphoshikimate 1carboxyvinyltransferase	ClassI
	Aggregatibacter segnis ATCC 33393	oral cavity	oral cavity	gi|315634674|ref|ZP_07889958.1| 3phosphoshikimate 1carboxyvinyltransferase	ClassI
	Brevundimonas diminuta 4704	oral cavity	oral cavity	gi|429770787|ref|ZP_19302838.1| 3phosphoshikimate 1carboxyvinyltransferase	N/A
	Capnocytophaga ochracea F0287	oral cavity	oral cavity	gi|315223333|ref|ZP_07865192.1| 3phosphoshikimate 1carboxyvinyltransferase	ClassI
	Capnocytophaga sp. oral taxon 326 str. F0382	oral cavity	oral cavity	gi|429753090|ref|ZP_19285912.1| putative 3phosphoshikimate 1carboxyvinyltransferase	ClassI
	Corynebacterium durum F0235	oral cavity	oral cavity	gi|429732000|ref|ZP_19266620.1| 3phosphoshikimate 1carboxyvinyltransferase	ClassI
	Corynebacterium matruchotii ATCC 33806	oral cavity	oral cavity	gi|225020682|ref|ZP_03709874.1| hypothetical protein CORMATOL_00689	N/A
	Eikenella corrodens ATCC 23834	oral cavity	oral cavity	gi|225025035|ref|ZP_03714227.1| hypothetical protein EIKCOROL_01924	N/A
	Enterococcus casseliflavus ATCC 12755	oral cavity	oral cavity	gi|325570229|ref|ZP_08146095.1| 3phosphoshikimate 1carboxyvinyltransferase	ClassII
	Enterococcus italicus DSM 15952	oral cavity	oral cavity	gi|315640833|ref|ZP_07895932.1| 3phosphoshikimate 1carboxyvinyltransferase	ClassII
	Fusobacterium periodonticum ATCC 33693	oral cavity	oral cavity	gi|262068244|ref|ZP_06027856.1| 3phosphoshikimate 1carboxyvinyltransferase	N/A
	Fusobacterium periodonticum D10	oral cavity	oral cavity	gi|422316046|ref|ZP_16397450.1| 3phosphoshikimate 1carboxyvinyltransferase	N/A
	Fusobacterium sp. oral taxon 370 str. F0437	oral cavity	oral cavity	gi|358467126|ref|ZP_09176893.1| hypothetical protein HMPREF9093_01369	N/A
	Haemophilus aegyptius ATCC 11116	oral cavity	oral cavity	gi|329123990|ref|ZP_08252537.1| 3phosphoshikimate 1carboxyvinyltransferase	ClassI
	Haemophilus sp. oral taxon 851 str. F0397	oral cavity	oral cavity	gi|373467416|ref|ZP_09558715.1| 3phosphoshikimate 1carboxyvinyltransferase	ClassI
	Kingella oralis ATCC 51147	oral cavity	oral cavity	gi|238020370|ref|ZP_04600796.1| hypothetical protein GCWU000324_00250	ClassI
	Lachnoanaerobaculum saburreum DSM 3986	oral cavity	oral cavity	gi|315651293|ref|ZP_07904321.1| 3phosphoshikimate 1carboxyvinyltransferase	ClassII
	Lachnospiraceae bacterium oral taxon 082 str. F0431	oral cavity	oral cavity	gi|373470211|ref|ZP_09561355.1| 3phosphoshikimate 1carboxyvinyltransferase	ClassII
	Lactobacillus kisonensis F0435	oral cavity	oral cavity	gi|373464010|ref|ZP_09555577.1| 3phosphoshikimate 1carboxyvinyltransferase	ClassII
	Leptotrichia goodfellowii F0264	oral cavity	oral cavity	gi|262038464|ref|ZP_06011838.1| 3phosphoshikimate 1carboxyvinyltransferase	ClassI
	Leptotrichia hofstadii F0254	oral cavity	oral cavity	gi|260891307|ref|ZP_05902570.1| 3phosphoshikimate 1carboxyvinyltransferase	ClassI
	Megasphaera micronuciformis F0359	oral cavity	oral cavity	gi|312897352|ref|ZP_07756778.1| 3phosphoshikimate 1carboxyvinyltransferase	ClassI
	Neisseria subflava NJ9703	oral cavity	oral cavity	gi|284799795|ref|ZP_06390344.1| 3phosphoshikimate 1carboxyvinyltransferase	N/A
	Olsenella sp. oral taxon 809 str. F0356	oral cavity	oral cavity	gi|355576003|ref|ZP_09045376.1| 3phosphoshikimate 1carboxyvinyltransferase	ClassI
	Prevotella dentalis DSM 3688	oral cavity	oral cavity	gi|340346274|ref|ZP_08669399.1| 3phosphoshikimate 1carboxyvinyltransferase	ClassI
	Prevotella maculosa OT 289	oral cavity	oral cavity	gi|373462153|ref|ZP_09553884.1| 3phosphoshikimate 1carboxyvinyltransferase	N/A
	Prevotella veroralis F0319	oral cavity	oral cavity	gi|260592659|ref|ZP_05858117.1| 3phosphoshikimate 1carboxyvinyltransferase	ClassI
	Selenomonas artemidis F0399	oral cavity	oral cavity	gi|320529015|ref|ZP_08030107.1| 3phosphoshikimate 1carboxyvinyltransferase	ClassII
	Shuttleworthia satelles DSM 14600	oral cavity	oral cavity	gi|229829036|ref|ZP_04455105.1| hypothetical protein GCWU000342_01121	ClassII
	Veillonella dispar ATCC 17748	oral cavity	oral cavity	gi|238018461|ref|ZP_04598887.1| hypothetical protein VEIDISOL_00288	ClassI
	Actinomyces sp. oral taxon 170 str. F0386	oral	oral cavity	gi|329945359|ref|ZP_08293122.1| 3phosphoshikimate 1carboxyvinyltransferase	ClassI
	Actinomyces sp. oral taxon 175 str. F0384	oral	oral cavity	gi|343523797|ref|ZP_08760758.1| 3phosphoshikimate 1carboxyvinyltransferase	ClassI
	Actinomyces sp. oral taxon 178 str. F0338	oral	oral cavity	gi|320094268|ref|ZP_08026066.1| 3phosphoshikimate 1carboxyvinyltransferase	ClassI
	Actinomyces sp. oral taxon 180 str. F0310	oral	oral cavity	gi|315604860|ref|ZP_07879918.1| 3phosphoshikimate 1carboxyvinyltransferase	ClassI
	Actinomyces sp. oral taxon 448 str. F0400	oral	oral cavity	gi|340360639|ref|ZP_08683107.1| 3phosphoshikimate 1carboxyvinyltransferase	ClassI
	Actinomyces sp. oral taxon 849 str. F0330	oral	oral cavity	gi|365826765|ref|ZP_09368662.1| hypothetical protein HMPREF0975_00445, partial	N/A
	Aeromicrobium marinum DSM 15272	oral	oral cavity	gi|311743923|ref|ZP_07717729.1| 3phosphoshikimate 1carboxyvinyltransferase	ClassI
	Campylobacter rectus RM3267	oral	oral cavity	gi|223039552|ref|ZP_03609839.1| 3phosphoshikimate 1carboxyvinyltransferase	ClassII
	Capnocytophaga sp. oral taxon 329 str. F0087	oral	oral cavity	gi|332880802|ref|ZP_08448473.1| putative 3phosphoshikimate 1carboxyvinyltransferase	ClassI
	Enterobacter hormaechei ATCC 49162	oral	oral cavity	gi|334122620|ref|ZP_08496657.1| 3phosphoshikimate 1carboxyvinyltransferase	ClassI
	Neisseria bacilliformis ATCC BAA1200	oral	oral cavity	gi|329120388|ref|ZP_08249055.1| 3phosphoshikimate 1carboxyvinyltransferase	ClassI
	Prevotella marshii DSM 16973	oral	oral cavity	gi|304384086|ref|ZP_07366540.1| 3phosphoshikimate 1carboxyvinyltransferase	ClassI
	Prevotella micans F0438	oral	oral cavity	gi|373501183|ref|ZP_09591548.1| hypothetical protein HMPREF9140_01666	ClassI
	Prevotella multiformis DSM 16608	oral	oral cavity	gi|325269996|ref|ZP_08136605.1| 3phosphoshikimate 1carboxyvinyltransferase	ClassI
	Prevotella nigrescens ATCC 33563	oral	oral cavity	gi|340349548|ref|ZP_08672557.1| 3phosphoshikimate 1carboxyvinyltransferase	ClassI
	Prevotella oralis ATCC 33269	oral	oral cavity	gi|323344853|ref|ZP_08085077.1| 3phosphoshikimate 1carboxyvinyltransferase	ClassI
	Prevotella oris F0302	oral	oral cavity	gi|281423684|ref|ZP_06254597.1| 3phosphoshikimate 1carboxyvinyltransferase	ClassI
	Prevotella pallens ATCC 700821	oral	oral cavity	gi|340352179|ref|ZP_08675064.1| 3phosphoshikimate 1carboxyvinyltransferase	ClassI
	Propionibacterium avidum ATCC 25577	oral	oral cavity	gi|350569199|ref|ZP_08937595.1| 3phosphoshikimate 1carboxyvinyltransferase	N/A
	Selenomonas sp. oral taxon 149 str. 67H29BP	oral	oral cavity	gi|304436414|ref|ZP_07396389.1| 3phosphoshikimate 1carboxyvinyltransferase	ClassII
	Streptococcus agalactiae ATCC 13813	oral	oral cavity	gi|339301903|ref|ZP_08650982.1| 3phosphoshikimate 1carboxyvinyltransferase	N/A
	Streptococcus australis ATCC 700641	oral	oral cavity	gi|319946762|ref|ZP_08020996.1| 3phosphoshikimate 1carboxyvinyltransferase	ClassII
	Streptococcus australis ATCC 700641	oral	oral cavity	gi|417920018|ref|ZP_12563538.1| 3phosphoshikimate 1carboxyvinyltransferase	ClassII
	Streptococcus cristatus ATCC 51100	oral	oral cavity	gi|322385299|ref|ZP_08058944.1| 3phosphoshikimate 1carboxyvinyltransferase	ClassII
	Streptococcus cristatus ATCC 51100	oral	oral cavity	gi|417922009|ref|ZP_12565499.1| 3phosphoshikimate 1carboxyvinyltransferase	ClassII
	Streptococcus mitis ATCC 6249	oral	oral cavity	gi|306829738|ref|ZP_07462927.1| 3phosphoshikimate 1carboxyvinyltransferase	ClassII
	Streptococcus peroris ATCC 700780	oral	oral cavity	gi|322391595|ref|ZP_08065064.1| 3phosphoshikimate 1carboxyvinyltransferase	ClassII
	Streptococcus sanguinis ATCC 49296	oral	oral cavity	gi|315613401|ref|ZP_07888310.1| 3phosphoshikimate 1carboxyvinyltransferase	ClassII
	Streptococcus sanguinis SK115	oral	oral cavity	gi|422848365|ref|ZP_16895041.1| 3phosphoshikimate 1carboxyvinyltransferase	ClassII
	Streptococcus sanguinis SK150	oral	oral cavity	gi|422851356|ref|ZP_16898026.1| 3phosphoshikimate 1carboxyvinyltransferase	ClassII
	Streptococcus sanguinis SK160	oral	oral cavity	gi|422854541|ref|ZP_16901205.1| 3phosphoshikimate 1carboxyvinyltransferase	ClassII
	Streptococcus sanguinis SK330	oral	oral cavity	gi|422859856|ref|ZP_16906500.1| 3phosphoshikimate 1carboxyvinyltransferase	ClassII
	Streptococcus sanguinis SK340	oral	oral cavity	gi|422931364|ref|ZP_16964295.1| 3phosphoshikimate 1carboxyvinyltransferase	ClassII
	Streptococcus sanguinis SK353	oral	oral cavity	gi|422820967|ref|ZP_16869160.1| 3phosphoshikimate 1carboxyvinyltransferase	ClassII
	Streptococcus sanguinis SK355	oral	oral cavity	gi|422882555|ref|ZP_16929011.1| 3phosphoshikimate 1carboxyvinyltransferase	ClassII
	Streptococcus sanguinis SK49	oral	oral cavity	gi|422883893|ref|ZP_16930342.1| 3phosphoshikimate 1carboxyvinyltransferase	ClassII
	Streptococcus sanguinis SK72	oral	oral cavity	gi|422846980|ref|ZP_16893663.1| 3phosphoshikimate 1carboxyvinyltransferase	ClassII
	Streptococcus sp. oral taxon 056 str. F0418	oral	oral cavity	gi|339641347|ref|ZP_08662791.1| 3phosphoshikimate 1carboxyvinyltransferase	ClassII
	Streptococcus sp. oral taxon 058 str. F0407	oral	oral cavity	gi|358464543|ref|ZP_09174507.1| 3phosphoshikimate 1carboxyvinyltransferase	ClassII
	Streptococcus sp. oral taxon 071 str. 73H25AP	oral	oral cavity	gi|306824989|ref|ZP_07458332.1| 3phosphoshikimate 1carboxyvinyltransferase	ClassII
	Streptococcus vestibularis ATCC 49124	oral	oral cavity	gi|322517125|ref|ZP_08070009.1| 3phosphoshikimate 1carboxyvinyltransferase	ClassII
	Slackia exigua ATCC 700122	necrotic pulps of deciduous teeth	oral cavity	gi|269215384|ref|ZP_06159238.1| 3phosphoshikimate 1carboxyvinyltransferase	ClassII
	Aggregatibacter actinomycetemcomitans Y4	oral cavity, subgingival dental plaque	oral cavity	gi|429734371|ref|ZP_19268393.1| 3phosphoshikimate 1carboxyvinyltransferase	ClassI
	Staphylococcus epidermidis NIHLM023	toe web	others	gi|420192222|ref|ZP_14698082.1| 3phosphoshikimate 1carboxyvinyltransferase	ClassII
	Achromobacter piechaudii ATCC 43553	nose wound	others	gi|293604174|ref|ZP_06686582.1| 3phosphoshikimate 1carboxyvinyltransferase	ClassI
	Staphylococcus epidermidis NIHLM015	manubrium	others	gi|420204389|ref|ZP_14709947.1| 3phosphoshikimate 1carboxyvinyltransferase	ClassII
	Enterococcus faecalis TX4248	Lymph node	others	gi|307271013|ref|ZP_07552296.1| 3phosphoshikimate 1carboxyvinyltransferase	ClassII
	Bacillus smithii 7_3_47FAA	inflamed biopsy tissue from a patient with Crohn's disease	others	gi|365157660|ref|ZP_09353912.1| 3phosphoshikimate 1carboxyvinyltransferase	ClassII
	Streptococcus gallolyticus subsp. gallolyticus TX20005	heart	others	gi|306831722|ref|ZP_07464879.1| 3phosphoshikimate 1carboxyvinyltransferase	ClassII
	Streptococcus sanguinis SK1	heart	others	gi|422855234|ref|ZP_16901892.1| 3phosphoshikimate 1carboxyvinyltransferase	ClassII
	Bacillus sp. 7_6_55CFAA_CT2	healthy biopsy tissue from a patient with Crohn's disease	others	gi|365161338|ref|ZP_09357485.1| 3phosphoshikimate 1carboxyvinyltransferase	ClassII
	Prevotella amnii CRIS 21AA	amniotic fluid	others	gi|307565453|ref|ZP_07627942.1| putative 3phosphoshikimate 1carboxyvinyltransferase	ClassI
	Staphylococcus epidermidis NIHLM003	umbilicus	skin	gi|420208977|ref|ZP_14714415.1| 3phosphoshikimate 1carboxyvinyltransferase	ClassII
	Staphylococcus epidermidis NIHLM018	umbilicus	skin	gi|420201601|ref|ZP_14707211.1| 3phosphoshikimate 1carboxyvinyltransferase	ClassII
	Staphylococcus aureus subsp. aureus MRSA131	soft tissue infection of the skin	skin	gi|422746313|ref|ZP_16800246.1| 3phosphoshikimate 1carboxyvinyltransferase	ClassII
	Staphylococcus aureus subsp. aureus MRSA177	soft tissue infection of the skin	skin	gi|422743949|ref|ZP_16797927.1| 3phosphoshikimate 1carboxyvinyltransferase	ClassII
	Acinetobacter baumannii 6013113	skin	skin	gi|332871901|ref|ZP_08440313.1| 3phosphoshikimate 1carboxyvinyltransferase	ClassII
	Acinetobacter baumannii 6013150	skin	skin	gi|332850449|ref|ZP_08432769.1| 3phosphoshikimate 1carboxyvinyltransferase	ClassII
	Acinetobacter baumannii 6014059	skin	skin	gi|332875163|ref|ZP_08442996.1| 3phosphoshikimate 1carboxyvinyltransferase	ClassII
	Neisseria wadsworthii 9715	skin	skin	gi|350571443|ref|ZP_08939769.1| 3phosphoshikimate 1carboxyvinyltransferase	ClassI
	Propionibacterium acnes HL001PA1	skin	skin	gi|422575687|ref|ZP_16651225.1| 3phosphoshikimate 1carboxyvinyltransferase	ClassI
	Propionibacterium acnes HL002PA1	skin	skin	gi|422443810|ref|ZP_16520608.1| 3phosphoshikimate 1carboxyvinyltransferase	ClassI
	Propionibacterium acnes HL002PA2	skin	skin	gi|422568409|ref|ZP_16644027.1| 3phosphoshikimate 1carboxyvinyltransferase	ClassI
	Propionibacterium acnes HL002PA3	skin	skin	gi|422498263|ref|ZP_16574535.1| 3phosphoshikimate 1carboxyvinyltransferase	ClassI
	Propionibacterium acnes HL005PA1	skin	skin	gi|422560714|ref|ZP_16636401.1| 3phosphoshikimate 1carboxyvinyltransferase	ClassI
	Propionibacterium acnes HL005PA2	skin	skin	gi|422553931|ref|ZP_16629703.1| 3phosphoshikimate 1carboxyvinyltransferase	ClassI
	Propionibacterium acnes HL005PA3	skin	skin	gi|422551996|ref|ZP_16627787.1| 3phosphoshikimate 1carboxyvinyltransferase	ClassI
	Propionibacterium acnes HL005PA4	skin	skin	gi|422578423|ref|ZP_16653947.1| 3phosphoshikimate 1carboxyvinyltransferase	ClassI
	Propionibacterium acnes HL007PA1	skin	skin	gi|422478337|ref|ZP_16554760.1| 3phosphoshikimate 1carboxyvinyltransferase	ClassI
	Propionibacterium acnes HL013PA1	skin	skin	gi|422539193|ref|ZP_16615066.1| 3phosphoshikimate 1carboxyvinyltransferase	ClassI
	Propionibacterium acnes HL013PA2	skin	skin	gi|422488394|ref|ZP_16564723.1| 3phosphoshikimate 1carboxyvinyltransferase	ClassI
	Propionibacterium acnes HL020PA1	skin	skin	gi|422490495|ref|ZP_16566810.1| 3phosphoshikimate 1carboxyvinyltransferase	ClassI
	Propionibacterium acnes HL025PA1	skin	skin	gi|422495534|ref|ZP_16571821.1| 3phosphoshikimate 1carboxyvinyltransferase	ClassI
	Propionibacterium acnes HL025PA2	skin	skin	gi|422558478|ref|ZP_16634218.1| 3phosphoshikimate 1carboxyvinyltransferase	ClassI
	Propionibacterium acnes HL027PA1	skin	skin	gi|422445989|ref|ZP_16522736.1| 3phosphoshikimate 1carboxyvinyltransferase	ClassI
	Propionibacterium acnes HL027PA2	skin	skin	gi|422502070|ref|ZP_16578315.1| 3phosphoshikimate 1carboxyvinyltransferase	ClassI
	Propionibacterium acnes HL030PA1	skin	skin	gi|422457108|ref|ZP_16533770.1| 3phosphoshikimate 1carboxyvinyltransferase	ClassI
	Propionibacterium acnes HL030PA2	skin	skin	gi|422451583|ref|ZP_16528284.1| 3phosphoshikimate 1carboxyvinyltransferase	ClassI
	Propionibacterium acnes HL036PA1	skin	skin	gi|422483378|ref|ZP_16559767.1| 3phosphoshikimate 1carboxyvinyltransferase	ClassI
	Propionibacterium acnes HL036PA2	skin	skin	gi|422506026|ref|ZP_16582249.1| 3phosphoshikimate 1carboxyvinyltransferase	ClassI
	Propionibacterium acnes HL036PA3	skin	skin	gi|422449327|ref|ZP_16526052.1| 3phosphoshikimate 1carboxyvinyltransferase	ClassI
	Propionibacterium acnes HL037PA1	skin	skin	gi|422543147|ref|ZP_16618997.1| 3phosphoshikimate 1carboxyvinyltransferase	ClassI
	Propionibacterium acnes HL037PA2	skin	skin	gi|422470799|ref|ZP_16547299.1| 3phosphoshikimate 1carboxyvinyltransferase	ClassI
	Propionibacterium acnes HL037PA3	skin	skin	gi|422439313|ref|ZP_16516136.1| 3phosphoshikimate 1carboxyvinyltransferase	ClassI
	Propionibacterium acnes HL038PA1	skin	skin	gi|422462140|ref|ZP_16538764.1| 3phosphoshikimate 1carboxyvinyltransferase	ClassI
	Propionibacterium acnes HL043PA1	skin	skin	gi|422424741|ref|ZP_16501691.1| 3phosphoshikimate 1carboxyvinyltransferase	ClassI
	Propionibacterium acnes HL043PA2	skin	skin	gi|422485141|ref|ZP_16561503.1| 3phosphoshikimate 1carboxyvinyltransferase	ClassI
	Propionibacterium acnes HL044PA1	skin	skin	gi|422574372|ref|ZP_16649926.1| 3phosphoshikimate 1carboxyvinyltransferase	ClassI
	Propionibacterium acnes HL045PA1	skin	skin	gi|422522130|ref|ZP_16598160.1| 3phosphoshikimate 1carboxyvinyltransferase	ClassI
	Propionibacterium acnes HL046PA1	skin	skin	gi|422562804|ref|ZP_16638481.1| 3phosphoshikimate 1carboxyvinyltransferase	ClassI
	Propionibacterium acnes HL046PA2	skin	skin	gi|422508356|ref|ZP_16584537.1| 3phosphoshikimate 1carboxyvinyltransferase	ClassI
	Propionibacterium acnes HL050PA1	skin	skin	gi|422549955|ref|ZP_16625755.1| 3phosphoshikimate 1carboxyvinyltransferase	ClassI
	Propionibacterium acnes HL050PA2	skin	skin	gi|422459273|ref|ZP_16535921.1| 3phosphoshikimate 1carboxyvinyltransferase	ClassI
	Propionibacterium acnes HL050PA3	skin	skin	gi|422548076|ref|ZP_16623892.1| 3phosphoshikimate 1carboxyvinyltransferase	ClassI
	Propionibacterium acnes HL053PA1	skin	skin	gi|422529951|ref|ZP_16605917.1| 3phosphoshikimate 1carboxyvinyltransferase	ClassI
	Propionibacterium acnes HL053PA2	skin	skin	gi|422524134|ref|ZP_16600143.1| 3phosphoshikimate 1carboxyvinyltransferase	ClassI
	Propionibacterium acnes HL056PA1	skin	skin	gi|422475010|ref|ZP_16551474.1| 3phosphoshikimate 1carboxyvinyltransferase	ClassI
	Propionibacterium acnes HL059PA1	skin	skin	gi|422510389|ref|ZP_16586535.1| 3phosphoshikimate 1carboxyvinyltransferase	ClassI
	Propionibacterium acnes HL059PA2	skin	skin	gi|422433444|ref|ZP_16510312.1| 3phosphoshikimate 1carboxyvinyltransferase	ClassI
	Propionibacterium acnes HL060PA1	skin	skin	gi|422465137|ref|ZP_16541744.1| 3phosphoshikimate 1carboxyvinyltransferase	ClassI
	Propionibacterium acnes HL063PA1	skin	skin	gi|422480874|ref|ZP_16557277.1| 3phosphoshikimate 1carboxyvinyltransferase	ClassI
	Propionibacterium acnes HL063PA2	skin	skin	gi|422501578|ref|ZP_16577832.1| 3phosphoshikimate 1carboxyvinyltransferase	ClassI
	Propionibacterium acnes HL067PA1	skin	skin	gi|422570200|ref|ZP_16645807.1| 3phosphoshikimate 1carboxyvinyltransferase	ClassI
	Propionibacterium acnes HL072PA1	skin	skin	gi|422534591|ref|ZP_16610515.1| 3phosphoshikimate 1carboxyvinyltransferase	ClassI
	Propionibacterium acnes HL072PA2	skin	skin	gi|422430748|ref|ZP_16507627.1| 3phosphoshikimate 1carboxyvinyltransferase	ClassI
	Propionibacterium acnes HL074PA1	skin	skin	gi|422518876|ref|ZP_16594944.1| 3phosphoshikimate 1carboxyvinyltransferase	ClassI
	Propionibacterium acnes HL078PA1	skin	skin	gi|422537104|ref|ZP_16612992.1| 3phosphoshikimate 1carboxyvinyltransferase	ClassI
	Propionibacterium acnes HL082PA1	skin	skin	gi|422545167|ref|ZP_16620997.1| 3phosphoshikimate 1carboxyvinyltransferase	ClassI
	Propionibacterium acnes HL082PA2	skin	skin	gi|422564508|ref|ZP_16640159.1| 3phosphoshikimate 1carboxyvinyltransferase	ClassI
	Propionibacterium acnes HL083PA1	skin	skin	gi|422527517|ref|ZP_16603507.1| 3phosphoshikimate 1carboxyvinyltransferase	ClassI
	Propionibacterium acnes HL083PA2	skin	skin	gi|422436003|ref|ZP_16512860.1| 3phosphoshikimate 1carboxyvinyltransferase	ClassI
	Propionibacterium acnes HL086PA1	skin	skin	gi|422493550|ref|ZP_16569850.1| 3phosphoshikimate 1carboxyvinyltransferase	ClassI
	Propionibacterium acnes HL087PA1	skin	skin	gi|422427823|ref|ZP_16504734.1| 3phosphoshikimate 1carboxyvinyltransferase	ClassI
	Propionibacterium acnes HL087PA2	skin	skin	gi|422513627|ref|ZP_16589750.1| 3phosphoshikimate 1carboxyvinyltransferase	ClassI
	Propionibacterium acnes HL087PA3	skin	skin	gi|422454186|ref|ZP_16530866.1| 3phosphoshikimate 1carboxyvinyltransferase	ClassI
	Propionibacterium acnes HL092PA1	skin	skin	gi|422438327|ref|ZP_16515171.1| 3phosphoshikimate 1carboxyvinyltransferase	ClassI
	Propionibacterium acnes HL096PA2	skin	skin	gi|422388728|ref|ZP_16468831.1| 3phosphoshikimate 1carboxyvinyltransferase	ClassI
	Propionibacterium acnes HL096PA3	skin	skin	gi|422384654|ref|ZP_16464789.1| 3phosphoshikimate 1carboxyvinyltransferase	ClassI
	Propionibacterium acnes HL097PA1	skin	skin	gi|422396697|ref|ZP_16476728.1| 3phosphoshikimate 1carboxyvinyltransferase	ClassI
	Propionibacterium acnes HL099PA1	skin	skin	gi|422392844|ref|ZP_16472897.1| 3phosphoshikimate 1carboxyvinyltransferase	ClassI
	Propionibacterium acnes HL103PA1	skin	skin	gi|422390420|ref|ZP_16470515.1| 3phosphoshikimate 1carboxyvinyltransferase	ClassI
	Propionibacterium acnes HL110PA1	skin	skin	gi|422532105|ref|ZP_16608051.1| 3phosphoshikimate 1carboxyvinyltransferase	ClassI
	Propionibacterium acnes HL110PA2	skin	skin	gi|422516511|ref|ZP_16592620.1| 3phosphoshikimate 1carboxyvinyltransferase	ClassI
	Propionibacterium acnes HL110PA3	skin	skin	gi|422469727|ref|ZP_16546248.1| 3phosphoshikimate 1carboxyvinyltransferase	ClassI
	Propionibacterium acnes HL110PA4	skin	skin	gi|422465818|ref|ZP_16542394.1| 3phosphoshikimate 1carboxyvinyltransferase	ClassI
	Rhodococcus equi ATCC 33707	skin	skin	gi|325675711|ref|ZP_08155395.1| 3phosphoshikimate 1carboxyvinyltransferase	ClassI
	Staphylococcus aureus subsp. aureus TCH70	skin	skin	gi|300911961|ref|ZP_07129404.1| 3phosphoshikimate 1carboxyvinyltransferase	ClassII
	Staphylococcus capitis SK14	skin	skin	gi|223043237|ref|ZP_03613284.1| 3phosphoshikimate 1carboxyvinyltransferase	ClassII
	Staphylococcus lugdunensis M23590	skin	skin	gi|315658251|ref|ZP_07911123.1| 3phosphoshikimate 1carboxyvinyltransferase	ClassII
	Staphylococcus epidermidis NIHLM039	retroauricular crease	skin	gi|420187325|ref|ZP_14693346.1| 3phosphoshikimate 1carboxyvinyltransferase	ClassII
	Staphylococcus epidermidis NIHLM040	retroauricular crease	skin	gi|420184448|ref|ZP_14690557.1| 3phosphoshikimate 1carboxyvinyltransferase	ClassII
	Staphylococcus epidermidis NIHLM031	plantar heel	skin	gi|420199408|ref|ZP_14705086.1| 3phosphoshikimate 1carboxyvinyltransferase	ClassII
	Staphylococcus epidermidis NIHLM057	occiput	skin	gi|420178171|ref|ZP_14684504.1| 3phosphoshikimate 1carboxyvinyltransferase	ClassII
	Staphylococcus epidermidis NIHLM053	hypothenar palm	skin	gi|420179833|ref|ZP_14686110.1| 3phosphoshikimate 1carboxyvinyltransferase	ClassII
	Staphylococcus epidermidis NIHLM049	gluteal crease	skin	gi|420183135|ref|ZP_14689268.1| 3phosphoshikimate 1carboxyvinyltransferase	ClassII
	Staphylococcus epidermidis NIHLM095	gluteal crease	skin	gi|420163156|ref|ZP_14669903.1| 3phosphoshikimate 1carboxyvinyltransferase	ClassII
	Staphylococcus epidermidis NIHLM037	glabella	skin	gi|420190088|ref|ZP_14696032.1| 3phosphoshikimate 1carboxyvinyltransferase	ClassII
	Haemophilus parainfluenzae ATCC 33392	Core species of foregut, Skin	skin	gi|325578570|ref|ZP_08148670.1| 3phosphoshikimate 1carboxyvinyltransferase	ClassI
	Staphylococcus epidermidis NIHLM020	axilla	skin	gi|420197352|ref|ZP_14703076.1| 3phosphoshikimate 1carboxyvinyltransferase	ClassII
	Staphylococcus epidermidis NIHLM021	axilla	skin	gi|420194770|ref|ZP_14700567.1| 3phosphoshikimate 1carboxyvinyltransferase	ClassII
	Staphylococcus epidermidis NIHLM067	axilla	skin	gi|420172524|ref|ZP_14679023.1| 3phosphoshikimate 1carboxyvinyltransferase	ClassII
	Staphylococcus epidermidis NIHLM001	alar crease	skin	gi|420211708|ref|ZP_14717066.1| 3phosphoshikimate 1carboxyvinyltransferase	ClassII
	Staphylococcus epidermidis NIHLM008	alar crease	skin	gi|420206210|ref|ZP_14711720.1| 3phosphoshikimate 1carboxyvinyltransferase	ClassII
	Staphylococcus epidermidis NIHLM070	alar crease	skin	gi|420170185|ref|ZP_14676746.1| 3phosphoshikimate 1carboxyvinyltransferase	ClassII
	Achromobacter xylosoxidans C54		unknown	gi|422322112|ref|ZP_16403154.1| 3phosphoshikimate 1carboxyvinyltransferase	ClassI
	Acidaminococcus sp. D21		unknown	gi|227498951|ref|ZP_03929090.1| conserved hypothetical protein	ClassI
	Acinetobacter baumannii ATCC 19606 = CIP 70.34		unknown	gi|260554451|ref|ZP_05826672.1| 3phosphoshikimate 1carboxyvinyltransferase	ClassII
	Acinetobacter calcoaceticus RUH2202		unknown	gi|262278428|ref|ZP_06056213.1| 3phosphoshikimate 1carboxyvinyltransferase	ClassII
	Acinetobacter johnsonii SH046		unknown	gi|262369603|ref|ZP_06062931.1| 3phosphoshikimate 1carboxyvinyltransferase	ClassII
	Acinetobacter junii SH205		unknown	gi|262372430|ref|ZP_06065709.1| conserved hypothetical protein	ClassII
	Acinetobacter lwoffii SH145		unknown	gi|262375465|ref|ZP_06068698.1| 3phosphoshikimate 1carboxyvinyltransferase	ClassII
	Acinetobacter radioresistens SH164		unknown	gi|262379562|ref|ZP_06072718.1| 3phosphoshikimate 1carboxyvinyltransferase	ClassII
	Acinetobacter radioresistens SK82		unknown	gi|255321065|ref|ZP_05362235.1| 3phosphoshikimate 1carboxyvinyltransferase/prephenate dehydrogenase	ClassII
	Acinetobacter sp. ATCC 27244		unknown	gi|226954208|ref|ZP_03824672.1| 3phosphoshikimate 1carboxyvinyltransferase	ClassII
	Acinetobacter sp. RUH2624		unknown	gi|260550914|ref|ZP_05825120.1| 5enolpyruvylshikimate3phosphate synthase	ClassII
	Acinetobacter sp. SH024		unknown	gi|293609566|ref|ZP_06691868.1| conserved hypothetical protein	ClassII
	Actinobaculum massiliae ACS171VCol2		unknown	gi|427390507|ref|ZP_18884913.1| 3phosphoshikimate 1carboxyvinyltransferase	ClassI
	Actinomyces turicensis ACS279VCol4		unknown	gi|405980512|ref|ZP_11038851.1| 3phosphoshikimate 1carboxyvinyltransferase	ClassI
	Actinomyces viscosus C505		unknown	gi|326771991|ref|ZP_08231276.1| 3phosphoshikimate 1carboxyvinyltransferase	ClassI
	Afipia broomeae ATCC 49717		unknown	gi|414176669|ref|ZP_11430898.1| 3phosphoshikimate 1carboxyvinyltransferase	ClassII
	Afipia clevelandensis ATCC 49720		unknown	gi|414169246|ref|ZP_11425083.1| 3phosphoshikimate 1carboxyvinyltransferase	ClassII
	Afipia felis ATCC 53690		unknown	gi|414164480|ref|ZP_11420727.1| 3phosphoshikimate 1carboxyvinyltransferase	ClassII
	Aggregatibacter aphrophilus F0387		unknown	gi|422336518|ref|ZP_16417491.1| 3phosphoshikimate 1carboxyvinyltransferase	ClassI
	Alistipes indistinctus YIT 12060		unknown	gi|354604690|ref|ZP_09022679.1| 3phosphoshikimate 1carboxyvinyltransferase	ClassI
	Alistipes sp. HGB5		unknown	gi|334366695|ref|ZP_08515620.1| 3phosphoshikimate 1carboxyvinyltransferase	ClassI
	Alloiococcus otitis ATCC 51267		unknown	gi|427393581|ref|ZP_18887359.1| 3phosphoshikimate 1carboxyvinyltransferase	N/A
	Anaerobaculum hydrogeniformans ATCC BAA1850		unknown	gi|289524055|ref|ZP_06440909.1| 3phosphoshikimate 1carboxyvinyltransferase	ClassII
	Anaerostipes sp. 3_2_56FAA		unknown	gi|317470422|ref|ZP_07929811.1| 3phosphoshikimate 1carboxyvinyltransferase	ClassII
	Bacteroides caccae ATCC 43185		unknown	gi|153808711|ref|ZP_01961379.1| hypothetical protein BACCAC_03010	ClassI
	Bacteroides caccae CL03T12C61		unknown	gi|423220792|ref|ZP_17207286.1| 3phosphoshikimate 1carboxyvinyltransferase	ClassI
	Bacteroides cellulosilyticus CL02T12C19		unknown	gi|423227322|ref|ZP_17213785.1| 3phosphoshikimate 1carboxyvinyltransferase	ClassI
	Bacteroides dorei 5_1_36/D4		unknown	gi|345513404|ref|ZP_08792925.1| 3phosphoshikimate 1carboxyvinyltransferase	ClassI
	Bacteroides dorei CL02T00C15		unknown	gi|423228907|ref|ZP_17215313.1| 3phosphoshikimate 1carboxyvinyltransferase	ClassI
	Bacteroides dorei CL02T12C06		unknown	gi|423247720|ref|ZP_17228768.1| 3phosphoshikimate 1carboxyvinyltransferase	ClassI
	Bacteroides dorei CL03T12C01		unknown	gi|423242260|ref|ZP_17223369.1| 3phosphoshikimate 1carboxyvinyltransferase	ClassI
	Bacteroides eggerthii 1_2_48FAA		unknown	gi|317475180|ref|ZP_07934447.1| 3phosphoshikimate 1carboxyvinyltransferase	ClassI
	Bacteroides finegoldii CL09T03C10		unknown	gi|423302758|ref|ZP_17280780.1| 3phosphoshikimate 1carboxyvinyltransferase	ClassI
	Bacteroides fragilis 3_1_12		unknown	gi|313145252|ref|ZP_07807445.1| 3phosphoshikimate 1carboxyvinyltransferase	ClassI
	Bacteroides fragilis CL03T00C08		unknown	gi|423248705|ref|ZP_17229721.1| 3phosphoshikimate 1carboxyvinyltransferase	ClassI
	Bacteroides fragilis CL03T12C07		unknown	gi|423253654|ref|ZP_17234585.1| 3phosphoshikimate 1carboxyvinyltransferase	ClassI
	Bacteroides fragilis CL05T00C42		unknown	gi|423269365|ref|ZP_17248337.1| 3phosphoshikimate 1carboxyvinyltransferase	ClassI
	Bacteroides fragilis CL05T12C13		unknown	gi|423273072|ref|ZP_17252019.1| 3phosphoshikimate 1carboxyvinyltransferase	ClassI
	Bacteroides fragilis CL07T00C01		unknown	gi|423258974|ref|ZP_17239897.1| 3phosphoshikimate 1carboxyvinyltransferase	ClassI
	Bacteroides fragilis CL07T12C05		unknown	gi|423264055|ref|ZP_17243058.1| 3phosphoshikimate 1carboxyvinyltransferase	ClassI
	Bacteroides nordii CL02T12C05		unknown	gi|393786660|ref|ZP_10374792.1| 3phosphoshikimate 1carboxyvinyltransferase	ClassI
	Bacteroides oleiciplenus YIT 12058		unknown	gi|427387233|ref|ZP_18883289.1| 3phosphoshikimate 1carboxyvinyltransferase	ClassI
	Bacteroides ovatus 3_8_47FAA		unknown	gi|336416600|ref|ZP_08596933.1| 3phosphoshikimate 1carboxyvinyltransferase	ClassI
	Bacteroides ovatus CL02T12C04		unknown	gi|423292138|ref|ZP_17270748.1| 3phosphoshikimate 1carboxyvinyltransferase	ClassI
	Bacteroides ovatus CL03T12C18		unknown	gi|423297021|ref|ZP_17275091.1| 3phosphoshikimate 1carboxyvinyltransferase	ClassI
	Bacteroides salyersiae CL02T12C01		unknown	gi|393781653|ref|ZP_10369847.1| 3phosphoshikimate 1carboxyvinyltransferase	ClassI
	Bacteroides sp. 1_1_14		unknown	gi|298383715|ref|ZP_06993276.1| 3phosphoshikimate 1carboxyvinyltransferase	ClassI
	Bacteroides sp. 2_1_16		unknown	gi|265765365|ref|ZP_06093640.1| 3phosphoshikimate 1carboxyvinyltransferase	ClassI
	Bacteroides sp. 2_1_22		unknown	gi|262406852|ref|ZP_06083401.1| 3phosphoshikimate 1carboxyvinyltransferase	ClassI
	Bacteroides sp. 2_1_33B		unknown	gi|262382957|ref|ZP_06076094.1| 3phosphoshikimate 1carboxyvinyltransferase	ClassI
	Bacteroides sp. 2_1_7		unknown	gi|255012979|ref|ZP_05285105.1| 3phosphoshikimate 1carboxyvinyltransferase	ClassI
	Bacteroides sp. 2_2_4		unknown	gi|237718303|ref|ZP_04548784.1| 3phosphoshikimate 1carboxyvinyltransferase	ClassI
	Bacteroides sp. 20_3		unknown	gi|301307729|ref|ZP_07213686.1| 3phosphoshikimate 1carboxyvinyltransferase	ClassI
	Bacteroides sp. 3_1_19		unknown	gi|298374130|ref|ZP_06984088.1| 3phosphoshikimate 1carboxyvinyltransferase	ClassI
	Bacteroides sp. 3_1_23		unknown	gi|299147848|ref|ZP_07040911.1| 3phosphoshikimate 1carboxyvinyltransferase	ClassI
	Bacteroides sp. 3_1_33FAA		unknown	gi|265755913|ref|ZP_06090380.1| 3phosphoshikimate 1carboxyvinyltransferase	ClassI
	Bacteroides sp. 3_1_40A		unknown	gi|319643410|ref|ZP_07998036.1| 3phosphoshikimate 1carboxyvinyltransferase	ClassI
	Bacteroides sp. 3_2_5		unknown	gi|383116988|ref|ZP_09937735.1| 3phosphoshikimate 1carboxyvinyltransferase	ClassI
	Bacteroides sp. 4_1_36		unknown	gi|317481154|ref|ZP_07940229.1| 3phosphoshikimate 1carboxyvinyltransferase	ClassI
	Bacteroides sp. 9_1_42FAA		unknown	gi|237708828|ref|ZP_04539309.1| 3phosphoshikimate 1carboxyvinyltransferase	ClassI
	Bacteroides sp. D2		unknown	gi|383112203|ref|ZP_09933000.1| 3phosphoshikimate 1carboxyvinyltransferase	ClassI
	Bacteroides sp. D20		unknown	gi|270294528|ref|ZP_06200730.1| 3phosphoshikimate 1carboxyvinyltransferase	ClassI
	Bacteroides sp. D22		unknown	gi|298483634|ref|ZP_07001809.1| 3phosphoshikimate 1carboxyvinyltransferase	ClassI
	Bacteroides uniformis CL03T00C23		unknown	gi|423305234|ref|ZP_17283233.1| hypothetical protein HMPREF1072_02173	ClassI
	Bacteroides uniformis CL03T12C37		unknown	gi|423311052|ref|ZP_17289021.1| hypothetical protein HMPREF1073_03771	ClassI
	Bacteroides vulgatus CL09T03C04		unknown	gi|423312555|ref|ZP_17290492.1| 3phosphoshikimate 1carboxyvinyltransferase	ClassI
	Bacteroides xylanisolvens CL03T12C04		unknown	gi|423215564|ref|ZP_17202091.1| 3phosphoshikimate 1carboxyvinyltransferase	ClassI
	Barnesiella intestinihominis YIT 11860		unknown	gi|404485111|ref|ZP_11020314.1| 3phosphoshikimate 1carboxyvinyltransferase	ClassI
	Bergeyella zoohelcum ATCC 43767		unknown	gi|423315658|ref|ZP_17293563.1| 3phosphoshikimate 1carboxyvinyltransferase	ClassI
	Bergeyella zoohelcum CCUG 30536		unknown	gi|406672893|ref|ZP_11080118.1| 3phosphoshikimate 1carboxyvinyltransferase	ClassI
	Bifidobacterium bifidum NCIMB 41171		unknown	gi|313140022|ref|ZP_07802215.1| 3phosphoshikimate 1carboxyvinyltransferase	ClassI
	Bifidobacterium dentium JCVIHMP022		unknown	gi|309801258|ref|ZP_07695387.1| 3phosphoshikimate 1carboxyvinyltransferase	ClassI
	Bifidobacterium longum subsp. infantis CCUG 52486		unknown	gi|239621910|ref|ZP_04664941.1| 3phosphoshikimate 1carboxyvinyltransferase	ClassI
	Bifidobacterium longum subsp. longum ATCC 55813		unknown	gi|227546037|ref|ZP_03976086.1| 3phosphoshikimate 1carboxyvinyltransferase	ClassI
	Bifidobacterium sp. 12_1_47BFAA		unknown	gi|317481910|ref|ZP_07940937.1| EPSP synthase	ClassI
	Bilophila wadsworthia 3_1_6		unknown	gi|317486312|ref|ZP_07945143.1| 3phosphoshikimate 1carboxyvinyltransferase	ClassI
	Burkholderiales bacterium 1_1_47		unknown	gi|303256835|ref|ZP_07342849.1| 3phosphoshikimate 1carboxyvinyltransferase	ClassI
	Campylobacter gracilis RM3268		unknown	gi|257461295|ref|ZP_05626392.1| 3phosphoshikimate 1carboxyvinyltransferase	ClassII
	Campylobacter showae RM3277		unknown	gi|255322489|ref|ZP_05363634.1| 3phosphoshikimate 1carboxyvinyltransferase	ClassII
	Campylobacter sp. 10_1_50		unknown	gi|365153575|ref|ZP_09350014.1| 3phosphoshikimate 1carboxyvinyltransferase	ClassII
	Cardiobacterium hominis ATCC 15826		unknown	gi|258545132|ref|ZP_05705366.1| 3phosphoshikimate 1carboxyvinyltransferase	ClassII
	Citrobacter freundii 4_7_47CFAA		unknown	gi|365105656|ref|ZP_09334805.1| 3phosphoshikimate 1carboxyvinyltransferase	ClassI
	Citrobacter sp. 30_2		unknown	gi|237730872|ref|ZP_04561353.1| 5enolpyruvylshikimate3phosphate synthase	ClassI
	Clostridium citroniae WAL17108		unknown	gi|355670616|ref|ZP_09057363.1| 3phosphoshikimate 1carboxyvinyltransferase	ClassII
	Clostridium clostridioforme 2_1_49FAA		unknown	gi|357055189|ref|ZP_09116263.1| 3phosphoshikimate 1carboxyvinyltransferase	ClassII
	Clostridium perfringens WAL14572		unknown	gi|422345134|ref|ZP_16426048.1| 3phosphoshikimate 1carboxyvinyltransferase	ClassI
	Clostridium sp. 7_2_43FAA		unknown	gi|404372144|ref|ZP_10977443.1| 3phosphoshikimate 1carboxyvinyltransferase	ClassI
	Clostridium sp. 7_3_54FAA		unknown	gi|355628582|ref|ZP_09049843.1| 3phosphoshikimate 1carboxyvinyltransferase	ClassII
	Clostridium sp. D5		unknown	gi|325262551|ref|ZP_08129288.1| 3phosphoshikimate 1carboxyvinyltransferase	ClassII
	Clostridium sp. M62/1		unknown	gi|283798388|ref|ZP_06347541.1| 3phosphoshikimate 1carboxyvinyltransferase	ClassII
	Clostridium sp. SS2/1		unknown	gi|167765880|ref|ZP_02437933.1| hypothetical protein CLOSS21_00371	ClassII
	Clostridium spiroforme DSM 1552		unknown	gi|169351021|ref|ZP_02867959.1| hypothetical protein CLOSPI_01799	N/A
	Clostridium symbiosum WAL14163		unknown	gi|323483619|ref|ZP_08089003.1| 3phosphoshikimate 1carboxyvinyltransferase	ClassII
	Clostridium symbiosum WAL14673		unknown	gi|323692581|ref|ZP_08106814.1| 3phosphoshikimate 1carboxyvinyltransferase	ClassII
	Collinsella aerofaciens ATCC 25986		unknown	gi|139439712|ref|ZP_01773103.1| Hypothetical protein COLAER_02133	ClassI
	Collinsella tanakaei YIT 12063		unknown	gi|346310578|ref|ZP_08852593.1| 3phosphoshikimate 1carboxyvinyltransferase	ClassI
	Coprobacillus sp. 29_1		unknown	gi|319935849|ref|ZP_08010275.1| 3phosphoshikimate 1carboxyvinyltransferase	ClassI
	Coprobacillus sp. 3_3_56FAA		unknown	gi|365832977|ref|ZP_09374503.1| 3phosphoshikimate 1carboxyvinyltransferase	ClassI
	Coprobacillus sp. 8_2_54BFAA		unknown	gi|374627672|ref|ZP_09700075.1| 3phosphoshikimate 1carboxyvinyltransferase	ClassI
	Corynebacterium accolens ATCC 49725		unknown	gi|227502899|ref|ZP_03932948.1| 3phosphoshikimate 1carboxyvinyltransferase	ClassI
	Corynebacterium amycolatum SK46		unknown	gi|213965012|ref|ZP_03393211.1| 3phosphoshikimate 1carboxyvinyltransferase	N/A
	Corynebacterium aurimucosum ATCC 700975		unknown	gi|262183619|ref|ZP_06043040.1| 3phosphoshikimate 1carboxyvinyltransferase	ClassI
	Corynebacterium efficiens YS314		unknown	gi|259506527|ref|ZP_05749429.1| 3phosphoshikimate 1carboxyvinyltransferase	ClassI
	Corynebacterium jeikeium ATCC 43734		unknown	gi|260577903|ref|ZP_05845833.1| 3phosphoshikimate 1carboxyvinyltransferase ( EPSP synthase)	ClassI
	Corynebacterium lipophiloflavum DSM 44291		unknown	gi|227550031|ref|ZP_03980080.1| 3phosphoshikimate 1carboxyvinyltransferase	ClassI
	Corynebacterium matruchotii ATCC 14266		unknown	gi|305679685|ref|ZP_07402495.1| 3phosphoshikimate 1carboxyvinyltransferase	ClassI
	Corynebacterium striatum ATCC 6940		unknown	gi|227505523|ref|ZP_03935572.1| 3phosphoshikimate 1carboxyvinyltransferase	ClassI
	Corynebacterium tuberculostearicum SK141		unknown	gi|255323811|ref|ZP_05364937.1| 3phosphoshikimate 1carboxyvinyltransferase	ClassI
	Dermacoccus sp. Ellin185		unknown	gi|309812170|ref|ZP_07705928.1| 3phosphoshikimate 1carboxyvinyltransferase	ClassI
	Desulfovibrio sp. 3_1_syn3		unknown	gi|303326450|ref|ZP_07356893.1| 3phosphoshikimate 1carboxyvinyltransferase	ClassI
	Desulfovibrio sp. 6_1_46AFAA		unknown	gi|345892186|ref|ZP_08843009.1| 3phosphoshikimate 1carboxyvinyltransferase	ClassI
	Dorea formicigenerans 4_6_53AFAA		unknown	gi|346307659|ref|ZP_08849791.1| 3phosphoshikimate 1carboxyvinyltransferase	ClassII
	Dysgonomonas gadei ATCC BAA286		unknown	gi|333384113|ref|ZP_08475756.1| 3phosphoshikimate 1carboxyvinyltransferase	ClassI
	Dysgonomonas mossii DSM 22836		unknown	gi|333378285|ref|ZP_08470016.1| 3phosphoshikimate 1carboxyvinyltransferase	ClassI
	Eggerthella sp. 1_3_56FAA		unknown	gi|317488194|ref|ZP_07946765.1| 3phosphoshikimate 1carboxyvinyltransferase	ClassII
	Eggerthella sp. HGA1		unknown	gi|325830762|ref|ZP_08164146.1| 3phosphoshikimate 1carboxyvinyltransferase	ClassII
	Enhydrobacter aerosaccus SK60		unknown	gi|257455211|ref|ZP_05620446.1| 3phosphoshikimate 1carboxyvinyltransferase	ClassII
	Enterobacteriaceae bacterium 9_2_54FAA		unknown	gi|317491456|ref|ZP_07949892.1| EPSP synthase	ClassI
	Enterococcus durans FB129CNAB4		unknown	gi|427396202|ref|ZP_18888961.1| 3phosphoshikimate 1carboxyvinyltransferase	ClassII
	Enterococcus faecalis ATCC 29200		unknown	gi|229550010|ref|ZP_04438735.1| 3phosphoshikimate 1carboxyvinyltransferase	ClassII
	Enterococcus faecalis HH22		unknown	gi|227553368|ref|ZP_03983417.1| 3phosphoshikimate 1carboxyvinyltransferase	ClassII
	Enterococcus faecalis TUSoD Ef11		unknown	gi|300861054|ref|ZP_07107141.1| 3phosphoshikimate 1carboxyvinyltransferase	ClassII
	Enterococcus faecalis TX0104		unknown	gi|227518757|ref|ZP_03948806.1| 3phosphoshikimate 1carboxyvinyltransferase	ClassII
	Enterococcus faecalis TX0309A		unknown	gi|422714618|ref|ZP_16771344.1| 3phosphoshikimate 1carboxyvinyltransferase	ClassII
	Enterococcus faecalis TX0309B		unknown	gi|422715876|ref|ZP_16772592.1| 3phosphoshikimate 1carboxyvinyltransferase	ClassII
	Enterococcus faecalis TX0411		unknown	gi|307291991|ref|ZP_07571860.1| 3phosphoshikimate 1carboxyvinyltransferase	ClassII
	Enterococcus faecalis TX0470		unknown	gi|312900765|ref|ZP_07760062.1| 3phosphoshikimate 1carboxyvinyltransferase	ClassII
	Enterococcus faecalis TX1342		unknown	gi|422701760|ref|ZP_16759600.1| 3phosphoshikimate 1carboxyvinyltransferase	ClassII
	Enterococcus faecalis TX4000		unknown	gi|422685985|ref|ZP_16744198.1| 3phosphoshikimate 1carboxyvinyltransferase	ClassII
	Enterococcus faecium TX1330		unknown	gi|227551647|ref|ZP_03981696.1| 3phosphoshikimate 1carboxyvinyltransferase	ClassII
	Enterococcus saccharolyticus 30_1		unknown	gi|357051696|ref|ZP_09112864.1| 3phosphoshikimate 1carboxyvinyltransferase	ClassII
	Escherichia coli 4_1_47FAA		unknown	gi|422332272|ref|ZP_16413286.1| 3phosphoshikimate 1carboxyvinyltransferase	ClassI
	Escherichia coli 83972		unknown	gi|227884127|ref|ZP_04001932.1| 3phosphoshikimate 1carboxyvinyltransferase	ClassI
	Escherichia coli MS 163		unknown	gi|422372031|ref|ZP_16452399.1| 3phosphoshikimate 1carboxyvinyltransferase	ClassI
	Escherichia sp. 1_1_43		unknown	gi|404374232|ref|ZP_10979451.1| 3phosphoshikimate 1carboxyvinyltransferase	ClassI
	Escherichia sp. 3_2_53FAA		unknown	gi|237707104|ref|ZP_04537585.1| AroA	ClassI
	Faecalibacterium prausnitzii A2165		unknown	gi|257437495|ref|ZP_05613250.1| 3phosphoshikimate 1carboxyvinyltransferase	ClassI
	Finegoldia magna ACS171VCol3		unknown	gi|302379627|ref|ZP_07268112.1| putative 3phosphoshikimate 1carboxyvinyltransferase	ClassI
	Finegoldia magna BVS033A4		unknown	gi|303234168|ref|ZP_07320814.1| putative 3phosphoshikimate 1carboxyvinyltransferase	ClassI
	Finegoldia magna SY403409CC001050417		unknown	gi|417926752|ref|ZP_12570143.1| 3phosphoshikimate 1carboxyvinyltransferase	ClassI
	Fusobacterium nucleatum subsp. polymorphum F0401		unknown	gi|422339189|ref|ZP_16420148.1| 3phosphoshikimate 1carboxyvinyltransferase	ClassI
	Fusobacterium sp. 1_1_41FAA		unknown	gi|294782605|ref|ZP_06747931.1| 3phosphoshikimate 1carboxyvinyltransferase	N/A
	Fusobacterium sp. 11_3_2		unknown	gi|336418299|ref|ZP_08598577.1| 3phosphoshikimate 1carboxyvinyltransferase	ClassI
	Fusobacterium sp. 2_1_31		unknown	gi|340752520|ref|ZP_08689319.1| 3phosphoshikimate 1carboxyvinyltransferase	N/A
	Fusobacterium sp. 21_1A		unknown	gi|336400931|ref|ZP_08581704.1| 3phosphoshikimate 1carboxyvinyltransferase	ClassI
	Fusobacterium sp. 3_1_27		unknown	gi|294785478|ref|ZP_06750766.1| 3phosphoshikimate 1carboxyvinyltransferase	ClassI
	Fusobacterium sp. 3_1_33		unknown	gi|260493915|ref|ZP_05814046.1| 3phosphoshikimate 1carboxyvinyltransferase	ClassI
	Fusobacterium sp. 3_1_36A2		unknown	gi|256845217|ref|ZP_05550675.1| 3phosphoshikimate 1carboxyvinyltransferase	ClassI
	Fusobacterium sp. 4_1_13		unknown	gi|237741874|ref|ZP_04572355.1| 3phosphoshikimate 1carboxyvinyltransferase	ClassI
	Fusobacterium sp. 7_1		unknown	gi|237744528|ref|ZP_04575009.1| 3phosphoshikimate 1carboxyvinyltransferase	ClassI
	Fusobacterium sp. D11		unknown	gi|289765282|ref|ZP_06524660.1| 3phosphoshikimate 1carboxyvinyltransferase	ClassI
	Gardnerella vaginalis 315A		unknown	gi|417556453|ref|ZP_12207512.1| 3phosphoshikimate 1carboxyvinyltransferase	ClassI
	Haemophilus pittmaniae HK 85		unknown	gi|343519376|ref|ZP_08756359.1| 3phosphoshikimate 1carboxyvinyltransferase	ClassI
	Helicobacter canadensis MIT 985491		unknown	gi|313141472|ref|ZP_07803665.1| 3phosphoshikimate 1carboxyvinyltransferase	ClassII
	Helicobacter cinaedi CCUG 18818		unknown	gi|313143830|ref|ZP_07806023.1| 3phosphoshikimate 1carboxyvinyltransferase	ClassII
	Helicobacter pullorum MIT 985489		unknown	gi|242309364|ref|ZP_04808519.1| 3phosphoshikimate 1carboxyvinyltransferase	ClassII
	Helicobacter winghamensis ATCC BAA430		unknown	gi|237752570|ref|ZP_04583050.1| 3phosphoshikimate 1carboxyvinyltransferase	ClassII
	Klebsiella oxytoca 105242		unknown	gi|423102256|ref|ZP_17089958.1| 3phosphoshikimate 1carboxyvinyltransferase	ClassI
	Klebsiella oxytoca 105243		unknown	gi|423107603|ref|ZP_17095298.1| 3phosphoshikimate 1carboxyvinyltransferase	ClassI
	Klebsiella oxytoca 105245		unknown	gi|423113546|ref|ZP_17101237.1| 3phosphoshikimate 1carboxyvinyltransferase	ClassI
	Klebsiella oxytoca 105246		unknown	gi|423119517|ref|ZP_17107201.1| 3phosphoshikimate 1carboxyvinyltransferase	ClassI
	Klebsiella oxytoca 105250		unknown	gi|423128357|ref|ZP_17116036.1| 3phosphoshikimate 1carboxyvinyltransferase	ClassI
	Klebsiella pneumoniae subsp. rhinoscleromatis ATCC 13884		unknown	gi|262040992|ref|ZP_06014214.1| 3phosphoshikimate 1carboxyvinyltransferase	ClassI
	Klebsiella sp. 1_1_55		unknown	gi|290510652|ref|ZP_06550022.1| 3phosphoshikimate 1carboxyvinyltransferase	ClassI
	Klebsiella sp. 4_1_44FAA		unknown	gi|365139370|ref|ZP_09345778.1| 3phosphoshikimate 1carboxyvinyltransferase	ClassI
	Lachnospiraceae bacterium 1_1_57FAA		unknown	gi|336440219|ref|ZP_08619812.1| 3phosphoshikimate 1carboxyvinyltransferase	ClassII
	Lachnospiraceae bacterium 1_4_56FAA		unknown	gi|336436323|ref|ZP_08616035.1| 3phosphoshikimate 1carboxyvinyltransferase	ClassII
	Lachnospiraceae bacterium 2_1_46FAA		unknown	gi|331091532|ref|ZP_08340369.1| 3phosphoshikimate 1carboxyvinyltransferase	ClassII
	Lachnospiraceae bacterium 3_1_46FAA		unknown	gi|331090408|ref|ZP_08339289.1| 3phosphoshikimate 1carboxyvinyltransferase	ClassII
	Lachnospiraceae bacterium 4_1_37FAA		unknown	gi|325660962|ref|ZP_08149589.1| 3phosphoshikimate 1carboxyvinyltransferase	ClassII
	Lachnospiraceae bacterium 5_1_57FAA		unknown	gi|336422691|ref|ZP_08602833.1| 3phosphoshikimate 1carboxyvinyltransferase	ClassII
	Lachnospiraceae bacterium 5_1_63FAA		unknown	gi|317498881|ref|ZP_07957165.1| 3phosphoshikimate 1carboxyvinyltransferase	ClassII
	Lachnospiraceae bacterium 6_1_63FAA		unknown	gi|331083877|ref|ZP_08332986.1| 3phosphoshikimate 1carboxyvinyltransferase	ClassII
	Lachnospiraceae bacterium 7_1_58FAA		unknown	gi|373116794|ref|ZP_09530945.1| 3phosphoshikimate 1carboxyvinyltransferase	ClassI
	Lachnospiraceae bacterium 8_1_57FAA		unknown	gi|317502076|ref|ZP_07960258.1| 3phosphoshikimate 1carboxyvinyltransferase	ClassII
	Lachnospiraceae bacterium 9_1_43BFAA		unknown	gi|331085329|ref|ZP_08334415.1| 3phosphoshikimate 1carboxyvinyltransferase	ClassII
	Lachnospiraceae oral taxon 107 str. F0167		unknown	gi|331001644|ref|ZP_08325167.1| 3phosphoshikimate 1carboxyvinyltransferase	ClassII
	Lactobacillus brevis subsp. gravesensis ATCC 27305		unknown	gi|227508318|ref|ZP_03938367.1| 3phosphoshikimate 1carboxyvinyltransferase	ClassII
	Lactobacillus buchneri ATCC 11577		unknown	gi|227511329|ref|ZP_03941378.1| 3phosphoshikimate 1carboxyvinyltransferase	ClassII
	Lactobacillus fermentum 283CHN		unknown	gi|260662983|ref|ZP_05863876.1| 3phosphoshikimate 1carboxyvinyltransferase	ClassII
	Lactobacillus fermentum ATCC 14931		unknown	gi|227514937|ref|ZP_03944986.1| 3phosphoshikimate 1carboxyvinyltransferase	ClassII
	Lactobacillus hilgardii ATCC 8290		unknown	gi|227523535|ref|ZP_03953584.1| 3phosphoshikimate 1carboxyvinyltransferase	ClassII
	Leuconostoc mesenteroides subsp. cremoris ATCC 19254		unknown	gi|227431584|ref|ZP_03913621.1| 3phosphoshikimate 1carboxyvinyltransferase	ClassII
	Massilia timonae CCUG 45783		unknown	gi|427403193|ref|ZP_18894190.1| 3phosphoshikimate 1carboxyvinyltransferase	ClassI
	Megamonas funiformis YIT 11815		unknown	gi|375084635|ref|ZP_09731495.1| 3phosphoshikimate 1carboxyvinyltransferase	ClassII
	Megasphaera genomosp. type_1 str. 28L		unknown	gi|290968010|ref|ZP_06559559.1| 3phosphoshikimate 1carboxyvinyltransferase	ClassI
	Megasphaera sp. UPII 1996		unknown	gi|335049409|ref|ZP_08542405.1| 3phosphoshikimate 1carboxyvinyltransferase	ClassI
	Micrococcus luteus SK58		unknown	gi|289706402|ref|ZP_06502760.1| 3phosphoshikimate 1carboxyvinyltransferase	ClassI
	Mobiluncus mulieris 281		unknown	gi|269977992|ref|ZP_06184945.1| 3phosphoshikimate 1carboxyvinyltransferase	N/A
	Mobiluncus mulieris FB02416		unknown	gi|307701203|ref|ZP_07638225.1| putative 3phosphoshikimate 1carboxyvinyltransferase	N/A
	Myroides odoratimimus CCUG 10230		unknown	gi|373108632|ref|ZP_09522914.1| 3phosphoshikimate 1carboxyvinyltransferase	ClassI
	Myroides odoratimimus CCUG 12901		unknown	gi|423129697|ref|ZP_17117372.1| 3phosphoshikimate 1carboxyvinyltransferase	ClassI
	Myroides odoratimimus CCUG 3837		unknown	gi|423328961|ref|ZP_17306768.1| 3phosphoshikimate 1carboxyvinyltransferase	ClassI
	Myroides odoratimimus CIP 101113		unknown	gi|423133364|ref|ZP_17121011.1| 3phosphoshikimate 1carboxyvinyltransferase	ClassI
	Myroides odoratimimus CIP 103059		unknown	gi|423325051|ref|ZP_17302892.1| 3phosphoshikimate 1carboxyvinyltransferase	ClassI
	Neisseria flavescens SK114		unknown	gi|241759993|ref|ZP_04758091.1| 3phosphoshikimate 1carboxyvinyltransferase	ClassI
	Neisseria sp. GT4A_CT1		unknown	gi|349609772|ref|ZP_08889146.1| 3phosphoshikimate 1carboxyvinyltransferase	ClassI
	Neisseria sp. oral taxon 014 str. F0314		unknown	gi|298368754|ref|ZP_06980072.1| 3phosphoshikimate 1carboxyvinyltransferase	ClassI
	Odoribacter laneus YIT 12061		unknown	gi|374386370|ref|ZP_09643870.1| 3phosphoshikimate 1carboxyvinyltransferase	ClassI
	Oxalobacter formigenes HOxBLS		unknown	gi|237747510|ref|ZP_04577990.1| prephenate dehydrogenase/3phosphoshikimate 1carboxyvinyltransferase	ClassI
	Oxalobacter formigenes OXCC13		unknown	gi|237747598|ref|ZP_04578078.1| prephenate dehydrogenase/3phosphoshikimate 1carboxyvinyltransferase	ClassI
	Paenibacillus sp. HGF5		unknown	gi|329922683|ref|ZP_08278235.1| 3phosphoshikimate 1carboxyvinyltransferase	ClassI
	Paenibacillus sp. HGF7		unknown	gi|334134776|ref|ZP_08508278.1| 3phosphoshikimate 1carboxyvinyltransferase	ClassI
	Paenibacillus sp. oral taxon 786 str. D14		unknown	gi|253575723|ref|ZP_04853058.1| 3phosphoshikimate 1carboxyvinyltransferase	ClassI
	Parabacteroides distasonis CL03T12C09		unknown	gi|423333826|ref|ZP_17311607.1| 3phosphoshikimate 1carboxyvinyltransferase	ClassI
	Parabacteroides distasonis CL09T03C24		unknown	gi|423337262|ref|ZP_17315006.1| 3phosphoshikimate 1carboxyvinyltransferase	ClassI
	Parabacteroides goldsteinii CL02T12C30		unknown	gi|410096463|ref|ZP_11291450.1| 3phosphoshikimate 1carboxyvinyltransferase	ClassI
	Parabacteroides johnsonii CL02T12C29		unknown	gi|423342622|ref|ZP_17320336.1| 3phosphoshikimate 1carboxyvinyltransferase	ClassI
	Parabacteroides merdae CL03T12C32		unknown	gi|423346392|ref|ZP_17324080.1| 3phosphoshikimate 1carboxyvinyltransferase	ClassI
	Parabacteroides merdae CL09T00C40		unknown	gi|423722957|ref|ZP_17697110.1| 3phosphoshikimate 1carboxyvinyltransferase	ClassI
	Parabacteroides sp. D13		unknown	gi|256838589|ref|ZP_05544099.1| 3phosphoshikimate 1carboxyvinyltransferase	ClassI
	Parabacteroides sp. D25		unknown	gi|410102091|ref|ZP_11297018.1| 3phosphoshikimate 1carboxyvinyltransferase	ClassI
	Pasteurella dagmatis ATCC 43325		unknown	gi|260914393|ref|ZP_05920862.1| 3phosphoshikimate 1carboxyvinyltransferase	ClassI
	Peptoniphilus harei ACS146VSch2b		unknown	gi|313888913|ref|ZP_07822573.1| putative 3phosphoshikimate 1carboxyvinyltransferase	N/A
	Prevotella bergensis DSM 17361		unknown	gi|261879444|ref|ZP_06005871.1| 3phosphoshikimate 1carboxyvinyltransferase	ClassI
	Prevotella bivia JCVIHMP010		unknown	gi|282859239|ref|ZP_06268360.1| putative 3phosphoshikimate 1carboxyvinyltransferase	ClassI
	Prevotella buccae D17		unknown	gi|288926050|ref|ZP_06419979.1| 3phosphoshikimate 1carboxyvinyltransferase	ClassI
	Prevotella buccalis ATCC 35310		unknown	gi|282878981|ref|ZP_06287745.1| putative 3phosphoshikimate 1carboxyvinyltransferase	ClassI
	Prevotella denticola CRIS 18CA		unknown	gi|325852071|ref|ZP_08171154.1| putative 3phosphoshikimate 1carboxyvinyltransferase	ClassI
	Prevotella disiens FB03509AN		unknown	gi|303236052|ref|ZP_07322655.1| putative 3phosphoshikimate 1carboxyvinyltransferase	ClassI
	Prevotella histicola F0411		unknown	gi|357041988|ref|ZP_09103695.1| hypothetical protein HMPREF9138_00167	ClassI
	Prevotella melaninogenica D18		unknown	gi|288803012|ref|ZP_06408448.1| 3phosphoshikimate 1carboxyvinyltransferase	ClassI
	Prevotella nigrescens F0103		unknown	gi|445112576|ref|ZP_21377131.1| 3phosphoshikimate 1carboxyvinyltransferase	ClassI
	Prevotella oris C735		unknown	gi|299141248|ref|ZP_07034385.1| 3phosphoshikimate 1carboxyvinyltransferase	ClassI
	Prevotella oulorum F0390		unknown	gi|345879892|ref|ZP_08831455.1| hypothetical protein HMPREF9431_00119	ClassI
	Prevotella sp. C561		unknown	gi|345884597|ref|ZP_08836001.1| 3phosphoshikimate 1carboxyvinyltransferase	ClassI
	Prevotella sp. oral taxon 317 str. F0108		unknown	gi|288929513|ref|ZP_06423357.1| 3phosphoshikimate 1carboxyvinyltransferase	ClassI
	Prevotella sp. oral taxon 472 str. F0295		unknown	gi|260909571|ref|ZP_05916273.1| 3phosphoshikimate 1carboxyvinyltransferase	ClassI
	Prevotella timonensis CRIS 5CB1		unknown	gi|282880111|ref|ZP_06288831.1| putative 3phosphoshikimate 1carboxyvinyltransferase	ClassI
	Propionibacterium acnes J139		unknown	gi|282853773|ref|ZP_06263110.1| 3phosphoshikimate 1carboxyvinyltransferase	ClassI
	Propionibacterium acnes J165		unknown	gi|289428589|ref|ZP_06430273.1| 3phosphoshikimate 1carboxyvinyltransferase	ClassI
	Propionibacterium acnes SK182		unknown	gi|417929645|ref|ZP_12573029.1| 3phosphoshikimate 1carboxyvinyltransferase	ClassI
	Propionibacterium acnes SK187		unknown	gi|289425190|ref|ZP_06426967.1| 3phosphoshikimate 1carboxyvinyltransferase	ClassI
	Propionibacterium sp. 409HC1		unknown	gi|335052330|ref|ZP_08545221.1| 3phosphoshikimate 1carboxyvinyltransferase	ClassI
	Propionibacterium sp. 434HC2		unknown	gi|335054320|ref|ZP_08547137.1| 3phosphoshikimate 1carboxyvinyltransferase	ClassI
	Propionibacterium sp. 5_U_42AFAA		unknown	gi|354607229|ref|ZP_09025199.1| 3phosphoshikimate 1carboxyvinyltransferase	ClassI
	Propionibacterium sp. CC003HC2		unknown	gi|342213063|ref|ZP_08705788.1| 3phosphoshikimate 1carboxyvinyltransferase	ClassI
	Proteus mirabilis ATCC 29906		unknown	gi|227356790|ref|ZP_03841175.1| 3phosphoshikimate 1carboxyvinyltransferase	ClassI
	Ralstonia sp. 5_2_56FAA		unknown	gi|404394044|ref|ZP_10985848.1| 3phosphoshikimate 1carboxyvinyltransferase	ClassI
	Ralstonia sp. 5_7_47FAA		unknown	gi|309781043|ref|ZP_07675781.1| 3phosphoshikimate 1carboxyvinyltransferase	ClassI
	Rhodococcus erythropolis SK121		unknown	gi|229489522|ref|ZP_04383385.1| 3phosphoshikimate 1carboxyvinyltransferase	ClassI
	Rothia dentocariosa M567		unknown	gi|300741810|ref|ZP_07071831.1| 3phosphoshikimate 1carboxyvinyltransferase	ClassI
	Rothia mucilaginosa ATCC 25296		unknown	gi|255327051|ref|ZP_05368127.1| 3phosphoshikimate 1carboxyvinyltransferase	N/A
	Rothia mucilaginosa M508		unknown	gi|422324526|ref|ZP_16405563.1| 3phosphoshikimate 1carboxyvinyltransferase	N/A
	Ruminococcaceae bacterium D16		unknown	gi|332653767|ref|ZP_08419511.1| 3phosphoshikimate 1carboxyvinyltransferase	ClassI
	Ruminococcus obeum ATCC 29174		unknown	gi|153810764|ref|ZP_01963432.1| hypothetical protein RUMOBE_01148	ClassII
	Ruminococcus torques ATCC 27756		unknown	gi|153816081|ref|ZP_01968749.1| hypothetical protein RUMTOR_02328	ClassII
	Scardovia inopinata F0304		unknown	gi|294790760|ref|ZP_06755918.1| 3phosphoshikimate 1carboxyvinyltransferase	ClassI
	Segniliparus rugosus ATCC BAA974		unknown	gi|317508053|ref|ZP_07965739.1| 3phosphoshikimate 1carboxyvinyltransferase	N/A
	Selenomonas flueggei ATCC 43531		unknown	gi|238926988|ref|ZP_04658748.1| 3phosphoshikimate 1carboxyvinyltransferase	ClassII
	Selenomonas infelix ATCC 43532		unknown	gi|357057639|ref|ZP_09118497.1| 3phosphoshikimate 1carboxyvinyltransferase	ClassII
	Selenomonas noxia ATCC 43541		unknown	gi|292670798|ref|ZP_06604224.1| 3phosphoshikimate 1carboxyvinyltransferase	N/A
	Selenomonas noxia F0398		unknown	gi|422343860|ref|ZP_16424787.1| 3phosphoshikimate 1carboxyvinyltransferase	N/A
	Selenomonas sp. F0473		unknown	gi|427405703|ref|ZP_18895908.1| 3phosphoshikimate 1carboxyvinyltransferase	ClassII
	Selenomonas sp. oral taxon 137 str. F0430		unknown	gi|313895705|ref|ZP_07829261.1| 3phosphoshikimate 1carboxyvinyltransferase	ClassII
	Serratia odorifera DSM 4582		unknown	gi|293396773|ref|ZP_06641049.1| 3phosphoshikimate 1carboxyvinyltransferase	ClassI
	Shigella sp. D9		unknown	gi|332282187|ref|ZP_08394600.1| 5enolpyruvylshikimate3phosphate synthetase	ClassI
	Simonsiella muelleri ATCC 29453		unknown	gi|404378628|ref|ZP_10983717.1| 3phosphoshikimate 1carboxyvinyltransferase	ClassI
	Slackia piriformis YIT 12062		unknown	gi|405983429|ref|ZP_11041735.1| 3phosphoshikimate 1carboxyvinyltransferase	ClassII
	Sphingobacterium spiritivorum ATCC 33300		unknown	gi|227538000|ref|ZP_03968049.1| possible 3phosphoshikimate 1carboxyvinyltransferase	ClassI
	Sphingobium yanoikuyae ATCC 51230		unknown	gi|427407978|ref|ZP_18898180.1| 3phosphoshikimate 1carboxyvinyltransferase	ClassII
	Staphylococcus aureus subsp. aureus TCH130		unknown	gi|253733289|ref|ZP_04867454.1| 3phosphoshikimate 1carboxyvinyltransferase	ClassII
	Staphylococcus aureus subsp. aureus USA300_TCH959		unknown	gi|253732106|ref|ZP_04866271.1| 3phosphoshikimate 1carboxyvinyltransferase	ClassII
	Staphylococcus caprae C87		unknown	gi|314933648|ref|ZP_07841013.1| 3phosphoshikimate 1carboxyvinyltransferase	ClassII
	Staphylococcus epidermidis 14.1.R1.SE		unknown	gi|418327960|ref|ZP_12939092.1| 3phosphoshikimate 1carboxyvinyltransferase	ClassII
	Staphylococcus epidermidis BCMHMP0060		unknown	gi|251810890|ref|ZP_04825363.1| 3phosphoshikimate 1carboxyvinyltransferase	ClassII
	Staphylococcus epidermidis BVS058A4		unknown	gi|418411883|ref|ZP_12985149.1| 3phosphoshikimate 1carboxyvinyltransferase	ClassII
	Staphylococcus epidermidis M23864:W1		unknown	gi|242373773|ref|ZP_04819347.1| 3phosphoshikimate 1carboxyvinyltransferase	ClassII
	Staphylococcus epidermidis M23864:W2(grey)		unknown	gi|293366567|ref|ZP_06613244.1| 3phosphoshikimate 1carboxyvinyltransferase	ClassII
	Staphylococcus epidermidis SK135		unknown	gi|282876102|ref|ZP_06284969.1| 3phosphoshikimate 1carboxyvinyltransferase	ClassII
	Staphylococcus epidermidis W23144		unknown	gi|242242745|ref|ZP_04797190.1| 3phosphoshikimate 1carboxyvinyltransferase	ClassII
	Staphylococcus hominis SK119		unknown	gi|228476020|ref|ZP_04060728.1| 3phosphoshikimate 1carboxyvinyltransferase	ClassII
	Staphylococcus hominis subsp. hominis C80		unknown	gi|314936401|ref|ZP_07843748.1| 3phosphoshikimate 1carboxyvinyltransferase	ClassII
	Staphylococcus lugdunensis ACS027VSch2		unknown	gi|418414057|ref|ZP_12987273.1| 3phosphoshikimate 1carboxyvinyltransferase	ClassII
	Staphylococcus simulans ACS120VSch1		unknown	gi|414160839|ref|ZP_11417103.1| 3phosphoshikimate 1carboxyvinyltransferase	ClassII
	Staphylococcus warneri L37603		unknown	gi|239636861|ref|ZP_04677860.1| 3phosphoshikimate 1carboxyvinyltransferase	ClassII
	Stomatobaculum longum		unknown	gi|373106069|ref|ZP_09520374.1| 3phosphoshikimate 1carboxyvinyltransferase	ClassII
	Streptococcus anginosus 1_2_62CV		unknown	gi|319938864|ref|ZP_08013228.1| 3phosphoshikimate 1carboxyvinyltransferase	ClassII
	Streptococcus anginosus SK52 = DSM 20563		unknown	gi|335031036|ref|ZP_08524501.1| 3phosphoshikimate 1carboxyvinyltransferase	ClassII
	Streptococcus constellatus subsp. pharyngis SK1060 = CCUG 46377		unknown	gi|343525727|ref|ZP_08762682.1| 3phosphoshikimate 1carboxyvinyltransferase	ClassII
	Streptococcus downei F0415		unknown	gi|312865941|ref|ZP_07726162.1| 3phosphoshikimate 1carboxyvinyltransferase	ClassII
	Streptococcus dysgalactiae subsp. equisimilis SK1249		unknown	gi|417751653|ref|ZP_12399930.1| 3phosphoshikimate 1carboxyvinyltransferase	ClassII
	Streptococcus dysgalactiae subsp. equisimilis SK1250		unknown	gi|417927403|ref|ZP_12570791.1| 3phosphoshikimate 1carboxyvinyltransferase	ClassII
	Streptococcus infantis SK1076		unknown	gi|335029382|ref|ZP_08522889.1| 3phosphoshikimate 1carboxyvinyltransferase	ClassII
	Streptococcus infantis SK970		unknown	gi|417938385|ref|ZP_12581683.1| 3phosphoshikimate 1carboxyvinyltransferase	ClassII
	Streptococcus infantis X		unknown	gi|417935482|ref|ZP_12578799.1| 3phosphoshikimate 1carboxyvinyltransferase	ClassII
	Streptococcus intermedius F0395		unknown	gi|423068260|ref|ZP_17057048.1| 3phosphoshikimate 1carboxyvinyltransferase	ClassII
	Streptococcus intermedius F0413		unknown	gi|423070577|ref|ZP_17059353.1| 3phosphoshikimate 1carboxyvinyltransferase	ClassII
	Streptococcus mitis bv. 2 str. F0392		unknown	gi|417933801|ref|ZP_12577121.1| 3phosphoshikimate 1carboxyvinyltransferase	ClassII
	Streptococcus mitis bv. 2 str. SK95		unknown	gi|417915467|ref|ZP_12559076.1| 3phosphoshikimate 1carboxyvinyltransferase	ClassII
	Streptococcus mitis SK1073		unknown	gi|417848317|ref|ZP_12494263.1| 3phosphoshikimate 1carboxyvinyltransferase	ClassII
	Streptococcus mitis SK1080		unknown	gi|417849660|ref|ZP_12495579.1| 3phosphoshikimate 1carboxyvinyltransferase	ClassII
	Streptococcus mitis SK569		unknown	gi|417924163|ref|ZP_12567615.1| 3phosphoshikimate 1carboxyvinyltransferase	ClassII
	Streptococcus oralis ATCC 35037		unknown	gi|293365688|ref|ZP_06612397.1| 3phosphoshikimate 1carboxyvinyltransferase	ClassII
	Streptococcus oralis SK255		unknown	gi|417794879|ref|ZP_12442114.1| 3phosphoshikimate 1carboxyvinyltransferase	ClassII
	Streptococcus oralis SK313		unknown	gi|417940983|ref|ZP_12584270.1| 3phosphoshikimate 1carboxyvinyltransferase	N/A
	Streptococcus parasanguinis F0405		unknown	gi|312867608|ref|ZP_07727814.1| 3phosphoshikimate 1carboxyvinyltransferase	ClassII
	Streptococcus parasanguinis SK236		unknown	gi|417917418|ref|ZP_12560977.1| 3phosphoshikimate 1carboxyvinyltransferase	ClassII
	Streptococcus pseudoporcinus SPIN 20026		unknown	gi|313890807|ref|ZP_07824432.1| 3phosphoshikimate 1carboxyvinyltransferase	N/A
	Streptococcus salivarius SK126		unknown	gi|228478417|ref|ZP_04063025.1| 3phosphoshikimate 1carboxyvinyltransferase	ClassII
	Streptococcus sp. 2_1_36FAA		unknown	gi|262282943|ref|ZP_06060710.1| 3phosphoshikimate 1carboxyvinyltransferase	ClassII
	Streptococcus sp. C150		unknown	gi|322372569|ref|ZP_08047105.1| 3phosphoshikimate 1carboxyvinyltransferase	ClassII
	Streptococcus sp. C300		unknown	gi|322375470|ref|ZP_08049983.1| 3phosphoshikimate 1carboxyvinyltransferase	ClassII
	Streptococcus sp. F0441		unknown	gi|414158707|ref|ZP_11415000.1| 3phosphoshikimate 1carboxyvinyltransferase	ClassII
	Streptococcus sp. F0442		unknown	gi|414157415|ref|ZP_11413715.1| 3phosphoshikimate 1carboxyvinyltransferase	ClassII
	Streptococcus sp. M143		unknown	gi|270292502|ref|ZP_06198713.1| 3phosphoshikimate 1carboxyvinyltransferase	ClassII
	Streptococcus sp. M334		unknown	gi|322376259|ref|ZP_08050752.1| 3phosphoshikimate 1carboxyvinyltransferase	ClassII
	Streptococcus urinalis FB127CNA2		unknown	gi|418417562|ref|ZP_12990757.1| 3phosphoshikimate 1carboxyvinyltransferase	ClassII
	Streptococcus vestibularis F0396		unknown	gi|312863264|ref|ZP_07723502.1| 3phosphoshikimate 1carboxyvinyltransferase	ClassII
	Subdoligranulum variabile DSM 15176		unknown	gi|282600691|ref|ZP_05979475.2| 3phosphoshikimate 1carboxyvinyltransferase	ClassI
	Synergistes sp. 3_1_syn1		unknown	gi|365174519|ref|ZP_09361967.1| 3phosphoshikimate 1carboxyvinyltransferase	ClassI
	Treponema denticola AL2		unknown	gi|449102486|ref|ZP_21739234.1| 3phosphoshikimate 1carboxyvinyltransferase	N/A
	Treponema denticola ASLM		unknown	gi|449107531|ref|ZP_21744185.1| 3phosphoshikimate 1carboxyvinyltransferase	N/A
	Treponema denticola ATCC 33520		unknown	gi|449109248|ref|ZP_21745884.1| 3phosphoshikimate 1carboxyvinyltransferase	N/A
	Treponema denticola ATCC 33521		unknown	gi|449111748|ref|ZP_21748317.1| 3phosphoshikimate 1carboxyvinyltransferase	N/A
	Treponema denticola ATCC 35404		unknown	gi|449113445|ref|ZP_21749950.1| 3phosphoshikimate 1carboxyvinyltransferase	N/A
	Treponema denticola F0402		unknown	gi|422342175|ref|ZP_16423115.1| 3phosphoshikimate 1carboxyvinyltransferase	N/A
	Treponema denticola H1T		unknown	gi|449119933|ref|ZP_21756320.1| 3phosphoshikimate 1carboxyvinyltransferase	N/A
	Treponema denticola H22		unknown	gi|449116016|ref|ZP_21752476.1| 3phosphoshikimate 1carboxyvinyltransferase	N/A
	Treponema denticola MYRT		unknown	gi|449122330|ref|ZP_21758670.1| 3phosphoshikimate 1carboxyvinyltransferase	N/A
	Treponema denticola OTK		unknown	gi|449123750|ref|ZP_21760072.1| 3phosphoshikimate 1carboxyvinyltransferase	N/A
	Treponema denticola SP33		unknown	gi|449128761|ref|ZP_21765007.1| 3phosphoshikimate 1carboxyvinyltransferase	N/A
	Treponema denticola SP37		unknown	gi|449131417|ref|ZP_21767633.1| 3phosphoshikimate 1carboxyvinyltransferase	N/A
	Treponema denticola USTrep		unknown	gi|451969223|ref|ZP_21922452.1| 3phosphoshikimate 1carboxyvinyltransferase	N/A
	Turicella otitidis ATCC 51513		unknown	gi|423351186|ref|ZP_17328837.1| 3phosphoshikimate 1carboxyvinyltransferase	ClassI
	Turicibacter sp. HGF1		unknown	gi|325845180|ref|ZP_08168488.1| 3phosphoshikimate 1carboxyvinyltransferase	ClassII
	Veillonella atypica ACS049VSch6		unknown	gi|303231409|ref|ZP_07318142.1| 3phosphoshikimate 1carboxyvinyltransferase	ClassI
	Veillonella atypica ACS134VCol7a		unknown	gi|303228703|ref|ZP_07315528.1| 3phosphoshikimate 1carboxyvinyltransferase	ClassI
	Veillonella parvula ACS068VSch12		unknown	gi|417000382|ref|ZP_11940598.1| 3phosphoshikimate 1carboxyvinyltransferase	ClassI
	Veillonella parvula ATCC 17745		unknown	gi|282849767|ref|ZP_06259151.1| 3phosphoshikimate 1carboxyvinyltransferase	ClassI
	Veillonella ratti ACS216VCol6b		unknown	gi|427412822|ref|ZP_18903014.1| 3phosphoshikimate 1carboxyvinyltransferase	ClassI
	Veillonella sp. 3_1_44		unknown	gi|294794435|ref|ZP_06759571.1| 3phosphoshikimate 1carboxyvinyltransferase	ClassI
	Veillonella sp. 6_1_27		unknown	gi|294792656|ref|ZP_06757803.1| 3phosphoshikimate 1carboxyvinyltransferase	ClassI
	Veillonella sp. oral taxon 158 str. F0412		unknown	gi|313894329|ref|ZP_07827894.1| 3phosphoshikimate 1carboxyvinyltransferase	ClassI
	Veillonella sp. oral taxon 780 str. F0422		unknown	gi|342214055|ref|ZP_08706764.1| 3phosphoshikimate 1carboxyvinyltransferase	ClassI
